# Supplementary material for: Comparative genomics of endemic Staphylococcus aureus ST1 in New Zealand
Source: mSphere. 2025 Sep 23;10(10):e00376-25. doi: 10.1128/msphere.00376-25 (PMC12570506; doi:10.1128/msphere.00376-25)
Supplement: Supplemental Tables — Tables S1-S20. [file msphere.00376-25-s0002.xlsx]

## Sheet: Key
Key to Supplementary Tables:
Supplementary Table S1: Human S. aureus Isolate Metadata
Supplementary Table S2: All Sequenced Bovine S. aureus Isolates
Supplementary Table S3: Human and Bovine S. aureus genomes with new MLST profiles
Supplementary Table S4: New Zealand S. aureus ST1 Isolates used for genomic analysis
Supplementary Table S5: New Zealand ST1 SNP-Distance Matrix
Supplementary Table S6: Mobile Genetic Element Database Entries
Supplementary Table S7: Siphovirus Phages for comparison to φSabovST1
Supplementary Table S8: Bovine ST1 S. aureus International Isolates used for phage investigation
Supplementary Table S9: New Zealand Isolates removed from temporal analysis due to deviations from the TempEst regression line
Supplementary Table S10. S. aureus ST1 Clade 1 BEAST analysis results summary
Supplementary Table S11. S. aureus ST1 Clade 2 BEAST analysis results summary
Supplementary Table S12: SNP Difference Calculations for Phylogenetic Tree analysis for clades 1.1, 1.2, 1.3 and 3
Supplementary Table S13: Resistance Genes detected within 520 New Zealand S. aureus ST1 Isolates
Supplementary Table S14: Disc Diffusion & Minimum Inhibitory Concentration (MIC) results for 205 New Zealand S. aureus ST1 Isolates
Supplementary Tables S15A & 15B: Virulence Gene Detected & Coverage
Supplementary Table S16: Statistical Significance of 132 detected Virulence Genes
Supplementary Table S17: Mobile Genetic Elements detected in 520 New Zealand S. aureus ST1 Isolates
Supplementary Table S18: Virulence/AMR Genes annotated in detected Mobile Genetic Elements
Supplementary Table S19: Statistical Significance of 23 detected Mobile Genetic Elements
Supplementary Table S20: SNP Distances between Prophages

## Sheet: Table S1
Supplementary Table S1: Human S. aureus Isolate Metadata
Isolate	BioSample Accession	Location	Spa_Type	Agr_Type	ST	CC	Date
H0049_S362	SAMN42324541	Waikato/Lakes/BOP	t1265	II	5	5	2022
H0151_S341	SAMN42324542	Waikato/Lakes/BOP	t442	II	5	5	2022
H0179_S688	SAMN42324543	Waikato/Lakes/BOP	121-21-16-34-17-82	IIII	1640	1640	2022
H0238_S697	SAMN42324544	Waikato/Lakes/BOP	t2645	I	101	101	2022
H0278_S343	SAMN42324545	Waikato/Lakes/BOP	t189	I	188	1	2022
H0352_S321	SAMN42324546	Waikato/Lakes/BOP	t5213	II	5	5	2022
H0458_S355	SAMN42324547	Waikato/Lakes/BOP	t302	I	508	45	2022
H0464_S298	SAMN42324548	Waikato/Lakes/BOP	t121	I	8	8	2022
H0582_S379	SAMN42324549	Waikato/Lakes/BOP	t15482	I	22	22	2022
H0638_S322	SAMN42324550	Waikato/Lakes/BOP	t3614	I	8	8	2022
H0678_S373	SAMN42324551	Waikato/Lakes/BOP	t179	II	5	5	2022
H0685_S372	SAMN42324552	Waikato/Lakes/BOP	t2297	I	97	97	2022
H0736_S330	SAMN42324553	Waikato/Lakes/BOP	t127	III	1	1	2022
H1042_S699	SAMN42324554	Waikato/Lakes/BOP	11-34-21-17-34-24-34-22-25-25	I	6	5	2022
H1046_S380	SAMN42324555	Waikato/Lakes/BOP	t18719	II	5	5	2022
H1049_S367	SAMN42324556	Waikato/Lakes/BOP	t267	I	97	97	2022
H1077_S296	SAMN42324557	Waikato/Lakes/BOP	t127	III	1	1	2022
H1102_S328	SAMN42324558	Waikato/Lakes/BOP	t3096	I	291	398	2022
H1141_S364	SAMN42324559	Waikato/Lakes/BOP	t1451	I	1375	398	2022
H1143_S302	SAMN42324560	Waikato/Lakes/BOP	t359	I	97	97	2022
H1190_S357	SAMN42324561	Waikato/Lakes/BOP	t2393	III	78	88	2022
H1229_S345	SAMN42324562	Waikato/Lakes/BOP	t2932	II	2990	1	2022
H1298_S701	SAMN42324564	Waikato/Lakes/BOP	t040	I	9110	45	2022
H1298X0_S703	SAMN42324563	Waikato/Lakes/BOP	t040	III	9110	45	2022
H1391_S375	SAMN42324565	Waikato/Lakes/BOP	t015	I	45	45	2022
H1435_S694	SAMN42324566	Waikato/Lakes/BOP	t002	II	5	5	2022
H1683_S361	SAMN42324567	Waikato/Lakes/BOP	t1580	I	398	398	2022
H1703_S690	SAMN42324568	Waikato/Lakes/BOP	t701	I	6	5	2022
H1710_S691	SAMN42324569	Waikato/Lakes/BOP	t693	I	1290	1	2022
H1748_S325	SAMN42324570	Waikato/Lakes/BOP	t1265	II	5	5	2022
H1806_S675	SAMN42324571	Waikato/Lakes/BOP	t1265	II	5	5	2022
H1820_S687	SAMN42324572	Waikato/Lakes/BOP	t127	III	1	1	2022
H1936_S366	SAMN42324573	Waikato/Lakes/BOP	t065	I	45	45	2022
H1945_S689	SAMN42324574	Waikato/Lakes/BOP	t3297	I	97	97	2022
H1946_S358	SAMN42324575	Waikato/Lakes/BOP	t267	I	97	97	2022
H2055_S310	SAMN42324576	Waikato/Lakes/BOP	t127	III	1	1	2022
H2065_S679	SAMN42324577	Waikato/Lakes/BOP	t189	I	188	1	2022
H2120_S678	SAMN42324578	Waikato/Lakes/BOP	t065	I	45	45	2022
H2165_S312	SAMN42324579	Waikato/Lakes/BOP	t002	II	5	5	2022
H2244_S300	SAMN42324580	Waikato/Lakes/BOP	t4956	IIII	121	121	2022
H2261_S378	SAMN42324581	Waikato/Lakes/BOP	t002	II	7262	5	2022
H2712_S369	SAMN42324582	Waikato/Lakes/BOP	t189	I	188	1	2022
H2743_S354	SAMN42324583	Waikato/Lakes/BOP	t401	I	9111	Unknown	2022
H2788_S340	SAMN42324584	Waikato/Lakes/BOP	t267	I	97	97	2022
H2921_S680	SAMN42324585	Waikato/Lakes/BOP	t159	IIII	121	121	2022
H3055_S337	SAMN42324586	Waikato/Lakes/BOP	t732	III	39	30	2022
H3059_S686	SAMN42324587	Waikato/Lakes/BOP	t693	I	188	1	2022
H3183_S681	SAMN42324588	Waikato/Lakes/BOP	t121	I	8	8	2022
H3190_S683	SAMN42324589	Waikato/Lakes/BOP	t342	III	30	30	2022
H3206_S293	SAMN42324590	Waikato/Lakes/BOP	t002	II	5	5	2022
H3231_S705	SAMN42324591	Waikato/Lakes/BOP	t1265	II	5	5	2022
H3356_S329	SAMN42324592	Waikato/Lakes/BOP	t065	I	45	45	2022
H3445_S377	SAMN42324593	Waikato/Lakes/BOP	t1265	II	5	5	2022
H3452_S346	SAMN42324594	Waikato/Lakes/BOP	t1265	II	5	5	2022
H3795_S314	SAMN42324595	Waikato/Lakes/BOP	t645	IIII	121	121	2022
H3805_S311	SAMN42324596	Waikato/Lakes/BOP	t645	IIII	121	121	2022
H4046_S692	SAMN42324597	Waikato/Lakes/BOP	t078	I	25	25	2022
H4050_S338	SAMN42324598	Waikato/Lakes/BOP	t032	I	22	22	2022
H4129_S307	SAMN42324599	Waikato/Lakes/BOP	t645	IIII	121	121	2022
H4168_S702	SAMN42324600	Waikato/Lakes/BOP	t282	I	45	45	2022
H4199_S336	SAMN42324601	Waikato/Lakes/BOP	t2734	III	96	96	2022
H4462_S315	SAMN42324602	Waikato/Lakes/BOP	t2393	III	9112	Unknown	2022
H4486_S317	SAMN42324603	Waikato/Lakes/BOP	t779	II	15	15	2022
H4498_S333	SAMN42324604	Waikato/Lakes/BOP	t127	III	1	1	2022
H4565_S316	SAMN42324605	Waikato/Lakes/BOP	t7186	II	3628	5	2022
H4789_S376	SAMN42324606	Waikato/Lakes/BOP	t002	II	7262	5	2022
H5015_S360	SAMN42324607	Waikato/Lakes/BOP	t1451	I	398	398	2022
H5025_S313	SAMN42324608	Waikato/Lakes/BOP	t078	I	9106	Unknown	2022
H5075_S351	SAMN42324609	Waikato/Lakes/BOP	t8688	IIII	121	121	2022
H5094_S700	SAMN42324610	Waikato/Lakes/BOP	t3262	II	15	15	2022
H5376_S332	SAMN42324611	Waikato/Lakes/BOP	t2660	I	97	97	2022
H5451_S305	SAMN42324612	Waikato/Lakes/BOP	t11284	II	15	15	2022
H5497_S381	SAMN42324613	Waikato/Lakes/BOP	t1383	III	1	1	2022
H5506_S327	SAMN42324614	Waikato/Lakes/BOP	t304	I	6	5	2022
H5566_S368	SAMN42324615	Waikato/Lakes/BOP	t491	II	582	15	2022
H5638_S349	SAMN42324616	Waikato/Lakes/BOP	t5314	I	2081	2081	2022
H5729_S303	SAMN42324617	Waikato/Lakes/BOP	08-17-24-24-24	III	30	30	2022
H5731_S350	SAMN42324618	Waikato/Lakes/BOP	t127	III	1	1	2022
H5781_S295	SAMN42324619	Waikato/Lakes/BOP	t491	II	582	15	2022
H5792_S347	SAMN42324620	Waikato/Lakes/BOP	04-12-21-12-41-20-17-12-17	I	25	25	2022
H5812_S318	SAMN42324621	Waikato/Lakes/BOP	t015	I	45	45	2022
H5891_S299	SAMN42324622	Waikato/Lakes/BOP	t7457	II	15	15	2022
H5946_S326	SAMN42324623	Waikato/Lakes/BOP	t2868	III	30	30	2022
H6058_S685	SAMN42324624	Waikato/Lakes/BOP	t359	I	97	97	2022
H6086_S353	SAMN42324625	Waikato/Lakes/BOP	t065	I	45	45	2022
H6289X2_S370	SAMN42324626	Waikato/Lakes/BOP	t346	II	15	15	2022
H6289X3_S371	SAMN42324627	Waikato/Lakes/BOP	t346	II	15	15	2022
H6364_S704	SAMN42324628	Waikato/Lakes/BOP	t078	I	25	25	2022
H6428_S294	SAMN42324629	Waikato/Lakes/BOP	t1425	IIII	121	121	2022
H6429_S309	SAMN42324630	Waikato/Lakes/BOP	t019	III	30	30	2022
H6497_S324	SAMN42324631	Waikato/Lakes/BOP	t4224	III	39	30	2022
H7008_S308	SAMN42324632	Waikato/Lakes/BOP	t10686	I	398	398	2022
H7338_S306	SAMN42324633	Waikato/Lakes/BOP	t189	I	188	1	2022
H7357_S319	SAMN42324634	Waikato/Lakes/BOP	t148	I	72	8	2022
H7536_S339	SAMN42324635	Waikato/Lakes/BOP	t002	II	5	5	2022
H7670_S323	SAMN42324636	Waikato/Lakes/BOP	t645	IIII	121	121	2022
H7675_S334	SAMN42324637	Waikato/Lakes/BOP	t189	I	188	1	2022
H7699_S304	SAMN42324638	Waikato/Lakes/BOP	t254	II	15	15	2022
H7831_S374	SAMN42324639	Waikato/Lakes/BOP	t2221	IIII	123	121	2022
H7908_S695	SAMN42324640	Waikato/Lakes/BOP	t015	I	54	45	2022
H7910_S365	SAMN42324641	Waikato/Lakes/BOP	t774	II	582	15	2022
H7972_S363	SAMN42324642	Waikato/Lakes/BOP	t078	I	25	25	2022
H7993_S707	SAMN42324643	Waikato/Lakes/BOP	t267	I	97	97	2022
H8011_S709	SAMN42324644	Waikato/Lakes/BOP	t321	III	81	1	2022
H8080_S320	SAMN42324645	Waikato/Lakes/BOP	t2883	I	188	1	2022
H8148_S698	SAMN42324646	Waikato/Lakes/BOP	t491	II	15	15	2022
H8195_S291	SAMN42324647	Waikato/Lakes/BOP	t127	III	1	1	2022
H8205_S292	SAMN42324648	Waikato/Lakes/BOP	t1346	I	72	8	2022
H8353_S677	SAMN42324649	Waikato/Lakes/BOP	t078	I	25	25	2022
H8669_S676	SAMN42324650	Waikato/Lakes/BOP	t012	III	30	30	2022
H8774_S706	SAMN42324651	Waikato/Lakes/BOP	t045	II	5	5	2022
H8815_S331	SAMN42324652	Waikato/Lakes/BOP	t127	III	1	1	2022
H8828_S356	SAMN42324653	Waikato/Lakes/BOP	t189	I	188	1	2022
H9225_S359	SAMN42324654	Waikato/Lakes/BOP	121-21-16-34-17-82-24-17-82	IIII	1640	1640	2022
H9298_S693	SAMN42324655	Waikato/Lakes/BOP	t7433	I	97	97	2022
H9446_S335	SAMN42324656	Waikato/Lakes/BOP	t267	I	97	97	2022
H9464_S297	SAMN42324657	Waikato/Lakes/BOP	t878	III	779	779	2022
H9490_S352	SAMN42324658	Waikato/Lakes/BOP	t267	I	97	97	2022
H9562_S342	SAMN42324659	Waikato/Lakes/BOP	t355	I	152	152	2022
H9782_S344	SAMN42324660	Waikato/Lakes/BOP	26-23-17-34-17-20-17-12-12-17-17-17-16	II	5	5	2022
H9946_S348	SAMN42324661	Waikato/Lakes/BOP	t189	I	188	1	2022
H9961_S682	SAMN42324662	Waikato/Lakes/BOP	t267	I	97	97	2022

## Sheet: Table S2
Supplementary Table S2: All Sequenced Bovine S. aureus Isolates
Isolate	BioSample Accession	Sample_Date	Location	Town/City	Farm_Identifer	Sample_Type	Multiple Isolate collected from the plated milk sample	Cow_ID *Quarters sampled: LF = Left Front, LB = Left Back, RF= Right Front, RB= Right Back, QTR = indicates quarter sample taken but the quarter sampled was not recorded	MLST Sequence Type(ST)/Clonal Complex (CC)	%_Match_aureus_from_Kraken2	Spa_Type	Agr_Type
A06	SAMN42324020	2020-03-11	Western_Uplands	Te Kuiti	WU1	Aseptic_Quarter	-	223_RB	ST1/CC1	90.68	t114	GP3
AB104	SAMN42324021	2021-02-11	Taranaki	Stratford	TNK41	Non-aseptic_BulkTank	-	-	ST1/CC1	91.34	t114	GP3
AB123	SAMN42324022	2021-02-15	Manawatu	Levin	MWU1	Non-aseptic_BulkTank	-	-	ST1/CC1	91.5	t114	GP3
AB130	SAMN42324023	2021-02-15	Waikato	Te Awamutu	WKO75	Non-aseptic_BulkTank	Isolate a	-	ST1/CC1	90.67	t114	GP3
AB131	SAMN48400082	2021-02-15	Waikato	Te Awamutu	WKO75	Non-aseptic_BulkTank	Isolate b	-	ST1/CC1	90.94	t114	GP3
AB132	SAMN48400083	2021-02-15	Waikato	Te Awamutu	WKO75	Non-aseptic_BulkTank	Isolate c	-	ST1/CC1	90.87	t114	GP3
AB138	SAMN42324024	2021-02-17	Taranaki	Hawera	TNK30	Non-aseptic_BulkTank	Isolate a	-	ST1/CC1	84.27	t114	GP3
AB139	SAMN42324025	2021-02-17	Taranaki	Hawera	TNK30	Non-aseptic_BulkTank	Isolate b	-	ST1/CC1	89.24	t114	GP3
AB140	SAMN42324026	2021-02-17	Taranaki	Hawera	TNK21	Non-aseptic_BulkTank	Isolate a	-	ST1/CC1	87.2	t114	GP3
AB141	SAMN48400084	2021-02-17	Taranaki	Hawera	TNK21	Non-aseptic_BulkTank	Isolate b	-	ST1/CC1	87.67	t114	GP3
AB143	SAMN42324027	2021-02-17	Taranaki	Hawera	TNK21	Non-aseptic_BulkTank	Isolate c	-	ST8414/CC5	90.3	t002	GP2
AB144	SAMN42324028	2021-02-17	Taranaki	Hawera	TNK38	Non-aseptic_BulkTank	Isolate a	-	ST1/CC1	90.81	t114	GP3
AB145	SAMN42324029	2021-02-17	Taranaki	Hawera	TNK38	Non-aseptic_BulkTank	Isolate b	-	ST1/CC1	87.73	t114	GP3
AB152	SAMN42324030	2021-02-17	Taranaki	Stratford	TNK15	Non-aseptic_BulkTank	Isolate a	-	ST1/CC1	89.92	t114	GP3
AB153	SAMN42324031	2021-02-17	Taranaki	Stratford	TNK15	Non-aseptic_BulkTank	Isolate b	-	ST1/CC1	90.93	t114	GP3
AB159	SAMN42324032	2021-02-17	Taranaki	Eltham	TNK34	Non-aseptic_BulkTank	-	-	ST1/CC1	89.65	t114	GP3
AB160	SAMN42324033	2021-02-17	Taranaki	Eltham	TNK10	Non-aseptic_BulkTank	-	-	ST1/CC1	91.51	t114	GP3
AB162	SAMN42324034	2021-02-17	Taranaki	Stratford	TNK16	Non-aseptic_BulkTank	-	-	ST1/CC1	91.35	t114	GP3
AB168	SAMN42324035	2021-02-22	Taranaki	Opunake	TNK33	Non-aseptic_BulkTank	Isolate a	-	ST1/CC1	89.74	t114	GP3
AB169	SAMN42324036	2021-02-22	Taranaki	Opunake	TNK33	Non-aseptic_BulkTank	Isolate b	-	ST1/CC1	90.89	t114	GP3
AB215	SAMN42324037	2021-03-05	Waikato	Hamilton	WKO53	Aseptic_Quarter	-	1130_LB	ST1/CC1	91.69	t114	GP3
AB219	SAMN42324038	2021-03-08	Taranaki	New Plymouth	TNK5	Non-aseptic_BulkTank	-	-	ST1/CC1	89.1	t114	GP3
AB221	SAMN42324039	2021-03-08	Taranaki	Hawera	TNK28	Non-aseptic_BulkTank	Isolate a	-	ST1/CC1	89.93	t114	GP3
AB222	SAMN42324041	2021-03-08	Taranaki	Hawera	TNK28	Non-aseptic_BulkTank	Isolate b	-	ST705/CC151	86.69	t529	GP2
AB223	SAMN42324041	2021-03-08	Taranaki	New Plymouth	TNK6	Non-aseptic_BulkTank	-	-	ST1/CC1	85.72	t114	GP3
AB228	SAMN42324042	2021-03-08	Taranaki	Oakura	TNK13	Non-aseptic_BulkTank	-	-	ST1/CC1	88.19	t6980	GP3
AB334	SAMN42324043	2021-03-15	Bay_of_Plenty	Whakatane	BOP7	Non-aseptic_BulkTank	-	-	ST1/CC1	91	t2699	GP3
AB341	SAMN42324044	2021-03-15	Waikato	Otorohanga	WKO12	Non-aseptic_BulkTank	-	-	ST1/CC1	91.29	t1252	GP3
AB351	SAMN42324045	2021-03-23	Manawatu	Palmerston North	MWU13	Non-aseptic_BulkTank	-	-	ST705/CC151	90.3	t529	GP2
AB354	SAMN42324046	2021-03-23	Manawatu	Foxton	MWU15	Non-aseptic_BulkTank	-	-	ST1/CC1	90.84	t114	GP3
AB356	SAMN42324047	2021-03-23	Wairarapa	Otaki	WRP10	Non-aseptic_BulkTank	Isolate a	-	ST1/CC1	90.47	t114	GP3
AB357	SAMN48400085	2021-03-23	Wairarapa	Otaki	WRP10	Non-aseptic_BulkTank	Isolate b	-	ST1/CC1	90.28	t114	GP3
AB82	SAMN42324048	2021-02-11	Waikato	Te Awamutu	WKO45	Non-aseptic_BulkTank	-	-	ST1/CC1	90.55	t114	GP3
AB83	SAMN42324049	2021-02-11	Waikato	Te Awamutu	WKO49	Non-aseptic_BulkTank	Isolate a	-	ST1/CC1	90.11	t114	GP3
AB84	SAMN42324050	2021-02-11	Waikato	Te Awamutu	WKO49	Non-aseptic_BulkTank	Isolate b	-	ST1/CC1	89.05	t114	GP3
AB85	SAMN42324051	2021-02-11	North_Canterbury	Darfield	NCBY13	Non-aseptic_BulkTank	-	-	ST8396/CC1	90.58	t114	GP3
AB93	SAMN42324052	2021-02-11	Waikato	Thames	WKO72	Non-aseptic_BulkTank	Isolate a	-	ST5/CC5	87.81	t2516	GP2
AB94	SAMN42324053	2021-02-11	Waikato	Thames	WKO72	Non-aseptic_BulkTank	Isolate b	-	ST5/CC5	92.82	t2516	GP2
AB99	SAMN42324054	2021-02-11	Waikato	Thames	WKO57	Non-aseptic_BulkTank	-	-	ST1/CC1	90.07	t2844	GP3
B1000_S428	SAMN48400086	2021-10-27	North_Canterbury	Oxford	NCBY1	Non-aseptic_BulkTank	Isolate a	-	ST8422/CC1	85.48	t114	GP3
B1001_S429	SAMN42324055	2021-10-27	North_Canterbury	Oxford	NCBY1	Non-aseptic_BulkTank	Isolate b	-	ST8422/CC1	86.7	t114	GP3
B1002_S430	SAMN48400087	2021-10-27	North_Canterbury	Oxford	NCBY1	Non-aseptic_BulkTank	Isolate c	-	ST8422/CC1	86.94	t114	GP3
B1003_S431	SAMN42324056	2021-10-26	Taranaki	Inglewood	TNK29	Non-aseptic_BulkTank	Isolate a	-	ST1/CC1	84.96	t114	GP3
B1004_S432	SAMN42324057	2021-10-26	Taranaki	Inglewood	TNK29	Non-aseptic_BulkTank	Isolate b	-	ST1/CC1	83.52	t114	GP3
B1005_S433	SAMN42324058	2021-10-27	Manawatu	Feilding	MWU10	Non-aseptic_BulkTank	-	-	ST1/CC1	83.06	t114	GP3
B1009_S434	SAMN42324059	2021-10-28	Waikato	Thames	WKO51	Non-aseptic_BulkTank	Isolate a	-	ST1640	84.89	121-21-16-34-82	GP4
B1010_S435	SAMN48400087	2021-10-28	Waikato	Thames	WKO51	Non-aseptic_BulkTank	Isolate b	-	ST1640	85.2	121-21-16-34-82	GP4
B1021_S436	SAMN42324060	2021-11-01	Nelson/Marlborough	Murchison	NM7	Non-aseptic_BulkTank	Isolate a	-	ST8407/CC1	85.63	t114	GP3
B1022_S437	SAMN48400089	2021-11-01	Nelson/Marlborough	Murchison	NM7	Non-aseptic_BulkTank	Isolate b	-	ST8407/CC1	86.17	t114	GP3
B1035_S438	SAMN42324061	2021-11-02	Taranaki	Hawera	TNK22	Non-aseptic_BulkTank	Isolate a	-	ST1/CC1	83.81	t114	GP3
B1036_S439	SAMN42324062	2021-11-02	Taranaki	Hawera	TNK22	Non-aseptic_BulkTank	Isolate b	-	ST1/CC1	86.09	t114	GP3
B1038_S440	SAMN48400090	2021-11-02	Taranaki	Hawera	TNK22	Non-aseptic_BulkTank	Isolate c	-	ST1/CC1	86.5	t114	GP3
B1048_S442	SAMN42324063	2021-11-05	Bay_of_Plenty	Whakatane	BOP1	Non-aseptic_BulkTank	-	-	ST1/CC1	87.48	t693	GP3
B1051_S443	SAMN42324064	2021-11-08	North_Canterbury	Ashburton	NCBY19	Non-aseptic_BulkTank	Isolate a	-	ST1/CC1	85.53	t114	GP3
B1052_S444	SAMN42324065	2021-11-08	North_Canterbury	Ashburton	NCBY19	Non-aseptic_BulkTank	Isolate b	-	ST1/CC1	83.38	t114	GP3
B1053_S445	SAMN42324066	2021-11-08	Waikato	Te Awamutu	WKO40	Non-aseptic_BulkTank	Isolate a	-	ST1/CC1	78.53	t5407	GP3
B1054_S446	SAMN48400091	2021-11-08	Waikato	Te Awamutu	WKO40	Non-aseptic_BulkTank	Isolate b	-	ST1/CC1	85.71	t114	GP3
B1055_S447	SAMN42324067	2021-11-08	Waikato	Te Awamutu	WKO40	Non-aseptic_BulkTank	Isolate c	-	ST1/CC1	75.71	t114	GP3
B1056_S448	SAMN42324068	2021-11-08	Waikato	Te Awamutu	WKO40	Non-aseptic_BulkTank	Isolate d	-	ST1/CC1	87.4	t114	GP3
B1057_S449	SAMN48400092	2021-11-08	Waikato	Te Awamutu	WKO40	Non-aseptic_BulkTank	Isolate e	-	ST1/CC1	79.27	t114	GP3
B1058_S450	SAMN42324069	2021-11-08	Waikato	Te Awamutu	WKO40	Non-aseptic_BulkTank	Isolate f	-	ST1/CC1	86.41	t114	GP3
B1063_S451	SAMN42324070	2021-11-08	Waikato	Te Aroha	WKO38	Non-aseptic_BulkTank	-	-	ST8420/CC1	86.29	t114	GP3
B1065_S452	SAMN42324071	2021-11-08	Taranaki	Opunake	TNK27	Non-aseptic_BulkTank	Isolate a	-	ST1/CC1	80.86	t114	GP3
B1066_S453	SAMN42324072	2021-11-08	Taranaki	Opunake	TNK27	Non-aseptic_BulkTank	Isolate b	-	ST1/CC1	86.19	t114	GP3
B1067_S454	SAMN48400093	2021-11-08	Taranaki	Opunake	TNK27	Non-aseptic_BulkTank	Isolate c	-	ST1/CC1	85.23	t114	GP3
B1068_S455	SAMN42324073	2021-11-08	Taranaki	Opunake	TNK27	Non-aseptic_BulkTank	Isolate d	-	ST1/CC1	85.18	t114	GP3
B1069_S456	SAMN42324074	2021-11-08	Taranaki	Hawera	TNK12	Non-aseptic_BulkTank	Isolate a	-	ST1/CC1	85.79	t114	GP3
B1070_S457	SAMN42324075	2021-11-08	Taranaki	Hawera	TNK12	Non-aseptic_BulkTank	Isolate b	-	ST1/CC1	86.18	t114	GP3
B1074_S458	SAMN42324076	2021-11-11	Waikato	Morrinsville	WKO27	Non-aseptic_BulkTank	Isolate a	-	ST705/CC151	86.25	t528	GP2
B1075_S459	SAMN42324077	2021-11-11	Waikato	Morrinsville	WKO27	Non-aseptic_BulkTank	Isolate b	-	ST705/CC151	86.49	t528	GP2
B1078_S460	SAMN42324078	2021-11-10	Waikato	Morrinsville	WKO59	Non-aseptic_BulkTank	-	-	ST1/CC1	81.75	t114	GP3
B1088_S461	SAMN42324079	2021-11-10	Waikato	Tirau	WKO14	Non-aseptic_BulkTank	Isolate a	-	ST97/CC97	86.22	t865	GP1
B1089_S462	SAMN42324080	2021-11-10	Waikato	Tirau	WKO14	Non-aseptic_BulkTank	Isolate b	-	ST97/CC97	84.07	t865	GP1
B1095_S463	SAMN42324081	2021-11-09	Taranaki	Hawera	TNK45	Non-aseptic_BulkTank	Isolate a	-	ST1/CC1	86.53	t114	GP3
B1096_S464	SAMN42324082	2021-11-09	Taranaki	Hawera	TNK45	Non-aseptic_BulkTank	Isolate b	-	ST1/CC1	86.08	t114	GP3
B1097_S465	SAMN42324083	2021-11-11	Taranaki	New Plymouth	TNK35	Non-aseptic_BulkTank	Isolate a	-	ST1/CC1	86.68	t114	GP3
B1098_S466	SAMN42324084	2021-11-11	Taranaki	New Plymouth	TNK35	Non-aseptic_BulkTank	Isolate b	-	ST1/CC1	85	t114	GP3
B1099_S467	SAMN42324085	2021-11-11	Taranaki	New Plymouth	TNK35	Non-aseptic_BulkTank	Isolate c	-	ST1/CC1	84.45	t1784	GP3
B1105_S468	SAMN42324086	2021-11-11	Taranaki	Opunake	TNK36	Non-aseptic_BulkTank	Isolate a	-	ST1/CC1	83.54	t114	GP3
B1106_S469	SAMN48400094	2021-11-11	Taranaki	Opunake	TNK36	Non-aseptic_BulkTank	Isolate b	-	ST1/CC1	84.95	t114	GP3
B1110_S470	SAMN42324087	2021-11-11	Waikato	Otorohanga	WKO46	Non-aseptic_BulkTank	-	-	ST1/CC1	86.48	t114	GP3
B1129_S471	SAMN42324088	2021-11-16	Waikato	Hamilton	WKO62	Aseptic_Quarter	-	278_RF	ST1/CC1	84.84	t114	GP3
B1130_S472	SAMN48400095	2021-11-16	Waikato	Hamilton	WKO62	Aseptic_Quarter	-	278_LB	ST1/CC1	85.27	t114	GP3
B1131_S473	SAMN48400096	2021-11-16	Waikato	Hamilton	WKO62	Aseptic_Quarter	-	278_RB	ST1/CC1	86.28	t114	GP3
B1138_S474	SAMN42324089	2021-11-14	Taranaki	Oakura	TNK47	Non-aseptic_BulkTank	Isolate a	-	ST97/CC97	83.84	t17282	GP1
B1139_S475	SAMN42324090	2021-11-14	Taranaki	Oakura	TNK47	Non-aseptic_BulkTank	Isolate b	-	ST97/CC97	82.73	t17282	GP1
B1140_S476	SAMN42324091	2021-11-15	Taranaki	New Plymouth	TNK20	Non-aseptic_BulkTank	Isolate a	-	ST1/CC1	86.65	t114	GP3
B1141_S3	SAMN48400097	2021-11-15	Taranaki	New Plymouth	TNK20	Non-aseptic_BulkTank	Isolate b	-	ST1/CC1	84.48	t114	GP3
B1143_S4	SAMN42324092	2021-11-14	Bay_of_Plenty	Murupara	BOP10	Non-aseptic_BulkTank	-	-	ST1/CC1	82.13	t114	GP3
B1150_S5	SAMN42324093	2021-11-15	Waikato	Hamilton	WKO62	Non-aseptic_BulkTank	-	-	ST1/CC1	84.29	t114	GP3
B1151_S6	SAMN42324094	2021-11-15	Waikato	Hamilton	WKO62	Non-aseptic_BulkTank	-	-	ST1/CC1	84.18	t114	GP3
B1156_S7	SAMN42324095	2021-11-16	Taranaki	Inglewood	TNK31	Non-aseptic_BulkTank	Isolate a	-	ST97/CC97	82.67	t521	GP1
B1157_S8	SAMN42324096	2021-11-16	Taranaki	Inglewood	TNK31	Non-aseptic_BulkTank	Isolate b	-	ST97/CC97	83.44	t12657	GP1
B1158_S9	SAMN42324097	2021-11-16	Taranaki	Inglewood	TNK31	Non-aseptic_BulkTank	Isolate c	-	ST97/CC97	83.94	t521	GP1
B1162_S10	SAMN42324098	2021-11-16	Waikato	Tirau	WKO85	Non-aseptic_BulkTank	-	-	ST1/CC1	84.86	t114	GP3
B1172_S11	SAMN42324099	2021-11-17	Taranaki	Stratford	TNK23	Non-aseptic_BulkTank	Isolate a	-	ST8417/CC151	83.44	t529	GP2
B1173_S12	SAMN42324100	2021-11-17	Taranaki	Stratford	TNK23	Non-aseptic_BulkTank	Isolate b	-	ST1/CC1	84.43	t114	GP3
B1174_S13	SAMN42324101	2021-11-18	Waikato	Tirau	WKO67	Non-aseptic_BulkTank	-	-	ST1/CC1	84.95	t114	GP3
B1178_S14	SAMN42324102	2021-11-21	Taranaki	Inglewood	TNK18	Non-aseptic_BulkTank	-	-	ST1/CC1	84.64	t1784	GP3
B1180_S15	SAMN42324103	2021-11-22	Taranaki	Inglewood	TNK14	Non-aseptic_BulkTank	Isolate a	-	ST1/CC1	81.18	t114	GP3
B1181_S16	SAMN42324104	2021-11-22	Taranaki	Inglewood	TNK14	Non-aseptic_BulkTank	Isolate b	-	ST1/CC1	78.66	t114	GP3
B1183_S17	SAMN42324105	2021-11-22	Taranaki	Inglewood	TNK14	Non-aseptic_BulkTank	Isolate c	-	ST1/CC1	82.52	t114	GP3
B1186_S18	SAMN42324106	2021-11-21	Taranaki	Inglewood	TNK1	Non-aseptic_BulkTank	Isolate a	-	ST1/CC1	82.08	t114	GP3
B1187_S19	SAMN42324107	2021-11-21	Taranaki	Inglewood	TNK1	Non-aseptic_BulkTank	Isolate b	-	ST1/CC1	80.32	t114	GP3
B1188_S20	SAMN42324108	2021-11-21	Wairarapa	Norsewood	WRP1	Non-aseptic_BulkTank	Isolate a	-	ST1/CC1	84.64	t114	GP3
B1189_S21	SAMN42324109	2021-11-21	Wairarapa	Norsewood	WRP1	Non-aseptic_BulkTank	Isolate b	-	ST1/CC1	82.49	t114	GP3
B1190_S22	SAMN42324110	2021-11-21	Taranaki	Stratford	TNK11	Non-aseptic_BulkTank	Isolate a	-	ST1/CC1	80.92	t114	GP3
B1191_S23	SAMN42324111	2021-11-21	Taranaki	Stratford	TNK11	Non-aseptic_BulkTank	Isolate b	-	ST1/CC1	81.7	t6980	GP3
B1192_S24	SAMN42324112	2021-11-21	Taranaki	Stratford	TNK11	Non-aseptic_BulkTank	Isolate c	-	ST705/CC151	83.13	t528	GP2
B1205_S25	SAMN42324113	2021-11-22	Nelson/Marlborough	Rai Valley	NM5	Non-aseptic_BulkTank	Isolate a	-	ST1/CC1	84.89	t1784	GP3
B1206_S26	SAMN42324114	2021-11-22	Nelson/Marlborough	Rai Valley	NM5	Non-aseptic_BulkTank	Isolate b	-	ST1/CC1	84.13	t1784	GP3
B1209_S27	SAMN42324115	2021-11-24	Waikato	Putaruru	WKO25	Non-aseptic_BulkTank	-	-	ST1/CC1	82.48	t114	GP3
B1212_S28	SAMN42324116	2021-11-24	Wairarapa	Eketahuna	WRP12	Non-aseptic_BulkTank	-	-	ST97/CC97	84.76	t224	GP1
B1213_S29	SAMN42324117	2021-11-24	Bay_of_Plenty	Waimana	BOP5	Non-aseptic_BulkTank	-	-	ST1/CC1	83.61	t114	GP3
B1217_S30	SAMN48400098	2021-11-23	Bay_of_Plenty	Opotiki	BOP4	Non-aseptic_BulkTank	Isolate a	-	ST1/CC1	83.45	t114	GP3
B1218_S31	SAMN42324118	2021-11-23	Bay_of_Plenty	Opotiki	BOP4	Non-aseptic_BulkTank	Isolate b	-	ST8402	83.06	t3914	GP1
B1219_S32	SAMN42324119	2021-11-23	Bay_of_Plenty	Opotiki	BOP4	Non-aseptic_BulkTank	Isolate c	-	ST8402	83.98	t3914	GP1
B1220_S33	SAMN48400099	2021-11-23	Bay_of_Plenty	Opotiki	BOP4	Non-aseptic_BulkTank	Isolate d	-	ST1/CC1	81.85	t114	GP3
B1221_S34	SAMN48400100	2021-11-23	Bay_of_Plenty	Opotiki	BOP4	Non-aseptic_BulkTank	Isolate e	-	ST1/CC1	82.48	t114	GP3
B1223_S35	SAMN42324120	2021-11-24	Taranaki	Hawera	TNK48	Non-aseptic_BulkTank	-	-	ST1/CC1	84.19	t114	GP3
B1225_S36	SAMN42324121	2021-11-23	Waikato	Otorohanga	WKO21	Non-aseptic_BulkTank	Isolate a	-	ST1/CC1	81.43	t114	GP3
B1226_S37	SAMN48400101	2021-11-23	Waikato	Otorohanga	WKO21	Non-aseptic_BulkTank	Isolate b	-	ST1/CC1	82.8	t114	GP3
B1227_S38	SAMN48400102	2021-11-23	Waikato	Otorohanga	WKO21	Non-aseptic_BulkTank	Isolate c	-	ST1/CC1	80.98	t114	GP3
B1228_S39	SAMN42324122	2021-11-23	Waikato	Otorohanga	WKO21	Non-aseptic_BulkTank	Isolate d	-	ST1/CC1	79.01	t114	GP3
B1231_S40	SAMN42324123	2021-11-23	Western_Uplands	Piopio	WU3	Non-aseptic_BulkTank	-	-	ST1/CC1	82	t114	GP3
B1235_S457	SAMN42324124	2021-11-23	Waikato	Tirau	WKO50	Non-aseptic_BulkTank	Isolate a	-	ST1/CC1	80.35	t114	GP3
B1236_S458	SAMN42324125	2021-11-23	Waikato	Tirau	WKO50	Non-aseptic_BulkTank	Isolate b	-	ST1/CC1	83.01	t114	GP3
B1237_S41	SAMN42324126	2021-11-28	Waikato	Morrinsville	WKO77	Non-aseptic_BulkTank	Isolate a	-	ST1/CC1	83.02	t114	GP3
B1238_S42	SAMN42324127	2021-11-28	Waikato	Morrinsville	WKO77	Non-aseptic_BulkTank	Isolate b	-	ST1/CC1	76.32	t114	GP3
B1247_S43	SAMN42324128	2021-11-28	Waikato	Paeroa	WKO23	Non-aseptic_BulkTank	Isolate a	-	ST1/CC1	81.72	t1784	GP3
B1248_S44	SAMN42324129	2021-11-28	Waikato	Paeroa	WKO23	Non-aseptic_BulkTank	Isolate b	-	ST1/CC1	82.04	t1784	GP3
B1249_S45	SAMN42324130	2021-12-01	Taranaki	Inglewood	TNK29	Non-aseptic_BulkTank	-	-	ST1/CC1	83.27	t114	GP3
B1254_S46	SAMN42324131	2021-12-01	Manawatu	Feilding	MWU3	Non-aseptic_BulkTank	-	-	ST1/CC1	84.88	t114	GP3
B1257_S47	SAMN42324132	2021-12-01	Taranaki	Stratford	TNK8	Non-aseptic_BulkTank	Isolate a	-	ST97/CC97	72.8	t5693	GP1
B1258_S48	SAMN48400103	2021-12-01	Taranaki	Stratford	TNK8	Non-aseptic_BulkTank	Isolate b	-	ST97/CC97	78.77	t5693	GP1
B1263_S49	SAMN42324133	2021-12-01	Auckland	Waiuku	AKL2	Non-aseptic_BulkTank	-	-	ST97/CC97	82.59	t12657	GP1
B1269_S50	SAMN42324134	2021-11-29	Waikato	Ohaupo	WKO42	Non-aseptic_BulkTank	Isolate a	-	ST1/CC1	82.22	t114	GP3
B1270_S51	SAMN42324135	2021-11-29	Waikato	Ohaupo	WKO42	Non-aseptic_BulkTank	Isolate b	-	ST1/CC1	81.73	t114	GP3
B1271_S52	SAMN42324136	2021-11-29	North_Canterbury	Rangiora	NCBY7	Non-aseptic_BulkTank	-	-	ST1/CC1	83.01	t2207	GP3
B1275_S53	SAMN42324137	2021-11-29	Southland	Invercargill	STH12	Non-aseptic_BulkTank	Isolate a	-	ST1/CC1	83.72	t114	GP3
B1276_S54	SAMN42324138	2021-11-29	Southland	Invercargill	STH12	Non-aseptic_BulkTank	Isolate b	-	ST1/CC1	81.66	t114	GP3
B1279_S55	SAMN42324139	2021-11-30	Bay_of_Plenty	Te Puke	BOP8	Non-aseptic_BulkTank	Isolate a	-	ST1/CC1	83.2	t114	GP3
B1280_S56	SAMN48400104	2021-11-30	Bay_of_Plenty	Te Puke	BOP8	Non-aseptic_BulkTank	Isolate b	-	ST1/CC1	84.44	t114	GP3
B1281_S57	SAMN42324140	2021-11-30	North_Canterbury	Ashburton	NCBY14	Non-aseptic_BulkTank	Isolate a	-	ST1/CC1	83.08	t114	GP3
B1282_S58	SAMN42324141	2021-11-30	North_Canterbury	Ashburton	NCBY14	Non-aseptic_BulkTank	Isolate b	-	ST1/CC1	83.26	t114	GP3
B1283_S59	SAMN42324142	2021-11-30	North_Canterbury	Ashburton	NCBY14	Non-aseptic_BulkTank	Isolate c	-	ST97/CC97	81.5	t267	GP1
B1284_S60	SAMN42324143	2021-11-30	North_Canterbury	Ashburton	NCBY14	Non-aseptic_BulkTank	Isolate d	-	ST97/CC97	83.17	t359	GP1
B1285_S61	SAMN42324144	2021-12-02	Nelson/Marlborough	Richmond	NM1	Non-aseptic_BulkTank	-	-	ST1/CC1	83.29	t114	GP3
B1287_S62	SAMN42324145	2021-12-03	North_Canterbury	Ashburton	NCBY18	Non-aseptic_BulkTank	-	-	ST1/CC1	81.94	t114	GP3
B1291_S63	SAMN42324146	2021-12-02	Southland	Otautau	STH6	Non-aseptic_BulkTank	-	-	ST1/CC1	83.57	t2699	GP3
B1295_S65	SAMN42324147	2021-12-05	Central_Plateau	Reporoa	CP7	Non-aseptic_BulkTank	-	-	ST1/CC1	83.29	t114	GP3
B1299_S66	SAMN42324148	2021-12-05	Wairarapa	Featherston	WRP9	Non-aseptic_BulkTank	Isolate a	-	ST1/CC1	83.76	t2844	GP3
B1300_S67	SAMN42324149	2021-12-05	Wairarapa	Featherston	WRP9	Non-aseptic_BulkTank	Isolate b	-	ST1/CC1	80.85	t2844	GP3
B1307_S68	SAMN42324150	2021-12-06	Manawatu	Feilding	MWU10	Non-aseptic_BulkTank	Isolate a	-	ST1/CC1	78.92	t114	GP3
B1308_S69	SAMN42324151	2021-12-06	Manawatu	Feilding	MWU10	Non-aseptic_BulkTank	Isolate b	-	ST1/CC1	82.74	t114	GP3
B1309_S70	SAMN42324152	2021-12-06	Manawatu	Feilding	MWU10	Non-aseptic_BulkTank	Isolate c	-	ST1/CC1	82.66	t114	GP3
B1310_S71	SAMN42324153	2021-12-06	Manawatu	Feilding	MWU10	Non-aseptic_BulkTank	Isolate d	-	ST1/CC1	83.82	t114	GP3
B1313_S73	SAMN42324154	2021-12-06	Northland	Whangarei	NTH3	Non-aseptic_BulkTank	-	-	ST705/CC151	85.05	t528	GP2
B1314_S74	SAMN42324155	2021-12-06	Taranaki	Opunake	TNK26	Non-aseptic_BulkTank	Isolate a	-	ST1/CC1	82.33	t114	GP3
B1315_S75	SAMN42324156	2021-12-06	Taranaki	Opunake	TNK26	Non-aseptic_BulkTank	Isolate b	-	ST1/CC1	82.99	t114	GP3
B1316_S76	SAMN42324157	2021-12-06	Taranaki	Opunake	TNK26	Non-aseptic_BulkTank	Isolate c	-	ST1/CC1	78.71	t114	GP3
B1320_S77	SAMN48400105	2021-12-07	Waikato	Te Awamutu	WKO40	Non-aseptic_BulkTank	Isolate a	-	ST1/CC1	75.3	t114	GP3
B1321_S78	SAMN4234158	2021-12-07	Waikato	Te Awamutu	WKO40	Non-aseptic_BulkTank	Isolate b	-	ST1/CC1	82.12	t114	GP3
B1322_S79	SAMN48400106	2021-12-07	Waikato	Te Awamutu	WKO40	Non-aseptic_BulkTank	Isolate c	-	ST1/CC1	77.25	t114	GP3
B1323_S80	SAMN48400107	2021-12-07	Waikato	Te Awamutu	WKO40	Non-aseptic_BulkTank	Isolate d	-	ST1/CC1	74.87	t114	GP3
B1324_S81	SAMN48400108	2021-12-07	Waikato	Te Awamutu	WKO40	Non-aseptic_BulkTank	Isolate e	-	ST1/CC1	84.26	t114	GP3
B1325_S82	SAMN4234159	2021-12-07	Waikato	Te Awamutu	WKO40	Non-aseptic_BulkTank	Isolate f	-	ST1/CC1	75.39	t114	GP3
B1328_S83	SAMN4234160	2021-12-08	Waikato	Ngatea	WKO70	Non-aseptic_BulkTank	Isolate a	-	ST1/CC1	85.18	t114	GP3
B1329_S84	SAMN4234161	2021-12-08	Waikato	Ngatea	WKO70	Non-aseptic_BulkTank	Isolate b	-	ST1/CC1	84.32	t114	GP3
B1330_S85	SAMN4234162	2021-12-08	North_Canterbury	Ashburton	NCBY19	Non-aseptic_BulkTank	Isolate c	-	ST1/CC1	84.28	t114	GP3
B1331_S86	SAMN4234163	2021-12-08	North_Canterbury	Ashburton	NCBY19	Non-aseptic_BulkTank	Isolate d	-	ST1/CC1	83.27	t114	GP3
B1333_S88	SAMN42324164	2021-12-07	Taranaki	New Plymouth	TNK39	Non-aseptic_BulkTank	-	-	ST1/CC1	84.4	t114	GP3
B1334_S89	SAMN4234164	2021-12-09	Taranaki	Hawera	TNK9	Non-aseptic_BulkTank	Isolate a	-	ST1/CC1	84.21	t2445	GP3
B1335_S90	SAMN4234165	2021-12-09	Taranaki	Hawera	TNK9	Non-aseptic_BulkTank	Isolate b	-	ST1/CC1	82.89	t2445	GP3
B1336_S91	SAMN4234166	2021-12-09	Taranaki	Hawera	TNK9	Non-aseptic_BulkTank	Isolate c	-	ST1/CC1	78.33	t2445	GP3
B1337_S92	SAMN48400109	2021-12-09	Taranaki	Hawera	TNK9	Non-aseptic_BulkTank	Isolate d	-	ST1/CC1	84.95	t2445	GP3
B1346_S192	SAMN4234167	2021-12-12	Waikato	Matamata	WKO60	Non-aseptic_BulkTank	-	-	ST1/CC1	84.85	t114	GP3
B1348_S193	SAMN4234168	2021-12-12	Waikato	Matamata	WKO60	Non-aseptic_BulkTank	-	-	ST1/CC1	83.23	t114	GP3
B1356_S195	SAMN4234170	2021-12-12	Nelson/Marlborough	Murchison	NM7	Non-aseptic_BulkTank	Isolate a	-	ST8407/CC1	85.02	t114	GP3
B1357_S196	SAMN4234171	2021-12-12	Nelson/Marlborough	Murchison	NM7	Non-aseptic_BulkTank	Isolate b	-	ST8407/CC1	81.83	t114	GP3
B1360_S197	SAMN4234172	2021-12-12	Central_Plateau	Rotorua	CP2	Non-aseptic_BulkTank	Isolate a	-	ST1/CC1	78.3	t114	GP3
B1361_S198	SAMN4234173	2021-12-12	Central_Plateau	Rotorua	CP2	Non-aseptic_BulkTank	Isolate b	-	ST1/CC1	83.4	t114	GP3
B1362_S199	SAMN4234174	2021-12-15	Waikato	Hamilton	WKO62	Aseptic_Quarter	-	278_LF	ST1/CC1	82.2	t114	GP3
B1363_S200	SAMN48400110	2021-12-15	Waikato	Hamilton	WKO62	Aseptic_Quarter	-	278_LB	ST1/CC1	84.07	t114	GP3
B1364_S201	SAMN48400111	2021-12-15	Waikato	Hamilton	WKO62	Aseptic_Quarter	-	278_RB	ST1/CC1	84.5	t114	GP3
B1365_S202	SAMN48400112	2021-12-15	Waikato	Hamilton	WKO62	Aseptic_Quarter	-	293_RF	ST1/CC1	80.79	t114	GP3
B1366_S203	SAMN4234175	2021-12-14	West_Coast	Whataroa	WC8	Non-aseptic_BulkTank	Isolate a	-	ST1/CC1	82.24	t114	GP3
B1367_S204	SAMN4234176	2021-12-14	West_Coast	Whataroa	WC8	Non-aseptic_BulkTank	Isolate b	-	ST1/CC1	77.01	t114	GP3
B1368_S205	SAMN4234177	2021-12-13	West_Coast	Whataroa	WC3	Non-aseptic_BulkTank	Isolate a	-	ST1/CC1	81.91	t114	GP3
B1369_S206	SAMN4234178	2021-12-13	West_Coast	Whataroa	WC3	Non-aseptic_BulkTank	Isolate b	-	ST1/CC1	83.58	t127	GP3
B1370_S207	SAMN4234179	2021-12-14	West_Coast	Whataroa	WC11	Non-aseptic_BulkTank	Isolate a	-	ST1/CC1	80.16	t114	GP3
B1371_S208	SAMN48400113	2021-12-14	West_Coast	Whataroa	WC11	Non-aseptic_BulkTank	Isolate b	-	ST1/CC1	81.8	t114	GP3
B1372_S209	SAMN4234180	2021-12-14	West_Coast	Whataroa	WC11	Non-aseptic_BulkTank	Isolate c	-	ST1/CC1	82.66	t114	GP3
B1373_S210	SAMN48400114	2021-12-14	West_Coast	Whataroa	WC11	Non-aseptic_BulkTank	Isolate d	-	ST1/CC1	76.99	t114	GP3
B1374_S211	SAMN48400115	2021-12-14	West_Coast	Whataroa	WC11	Non-aseptic_BulkTank	Isolate a	-	ST1/CC1	83.06	t114	GP3
B1375_S212	SAMN48400116	2021-12-14	West_Coast	Whataroa	WC11	Non-aseptic_BulkTank	Isolate b	-	ST1/CC1	80	t114	GP3
B1376_S213	SAMN48400117	2021-12-14	West_Coast	Whataroa	WC11	Non-aseptic_BulkTank	Isolate c	-	ST1/CC1	81.55	t114	GP3
B1377_S214	SAMN48400118	2021-12-14	West_Coast	Whataroa	WC11	Non-aseptic_BulkTank	Isolate d	-	ST1/CC1	82.99	t114	GP3
B1378_S215	SAMN4234181	2021-09-23	Nelson/Marlborough	Nelson	NM4	Non-aseptic_BulkTank	-	-	ST1/CC1	84.28	t114	GP3
B1383_S216	SAMN4234182	2021-11-15	West_Coast	Karamera	WC1	Non-aseptic_BulkTank	-	-	ST1/CC1	76.4	t6980	GP3
B1386_S217	SAMN48400119	2021-09-15	North_Canterbury	Ashburton	NCBY8	Non-aseptic_BulkTank	Isolate a	-	ST8424/CC1	85.97	t114	GP3
B1387_S218	SAMN48400120	2021-09-15	North_Canterbury	Ashburton	NCBY8	Non-aseptic_BulkTank	Isolate b	-	ST8424/CC1	83.93	t114	GP3
B1388_S219	SAMN48400121	2021-09-15	North_Canterbury	Ashburton	NCBY8	Non-aseptic_BulkTank	Isolate c	-	ST8424/CC1	82.39	t114	GP3
B1389_S220	SAMN48400122	2021-09-15	North_Canterbury	Ashburton	NCBY8	Non-aseptic_BulkTank	Isolate d	-	ST8424/CC1	86.66	t114	GP3
B1390_S221	SAMN4234183	2021-09-23	North_Canterbury	Leeston	NCBY2	Non-aseptic_BulkTank	-	-	ST1/CC1	82.61	t114	GP3
B1394_S222	SAMN4234184	2021	Southland	Riverton	STH5	Non-aseptic_BulkTank	Isolate a	-	ST1/CC1	83.23	t114	GP3
B1395_S223	SAMN48400123	2021	Southland	Riverton	STH5	Non-aseptic_BulkTank	Isolate b	-	ST1/CC1	75.32	t114	GP3
B1400_S224	SAMN4234185	2021-09-29	South_Canterbury	Fairlie	SCBY2	Non-aseptic_BulkTank	Isolate a	-	ST1/CC1	74.97	t114	GP3
B1401_S225	SAMN48400124	2021-09-29	South_Canterbury	Fairlie	SCBY2	Non-aseptic_BulkTank	Isolate b	-	ST1/CC1	84.19	t114	GP3
B1404_S226	SAMN48400125	2022-01-06	Waikato	Ngatea	WKO32	Non-aseptic_BulkTank	Isolate a	-	ST1/CC1	83.68	t114	GP3
B1405_S227	SAMN4234186	2022-01-06	Waikato	Ngatea	WKO32	Non-aseptic_BulkTank	Isolate b	-	ST1/CC1	83.21	t114	GP3
B1408_S228	SAMN4234187	2022-01-09	Waikato	Cambridge	WKO36	Non-aseptic_BulkTank	Isolate a	-	ST705/CC151	85.77	t528	GP2
B1409_S229	SAMN4234188	2022-01-09	Waikato	Cambridge	WKO36	Non-aseptic_BulkTank	Isolate b	-	ST705/CC151	85.17	t528	GP2
B1411_S230	SAMN4234189	2022-01-09	Waikato	Cambridge	WKO36	Non-aseptic_BulkTank	Isolate c	-	ST1/CC1	85.9	t2699	GP3
B1416_S231	SAMN4234190	2022-01-09	North_Canterbury	Ashburton	NCBY19	Non-aseptic_BulkTank	Isolate a	-	ST1/CC1	85.1	t114	GP3
B1417_S232	SAMN4234191	2022-01-09	North_Canterbury	Ashburton	NCBY19	Non-aseptic_BulkTank	Isolate b	-	ST1/CC1	77.81	t114	GP3
B1422_S233	SAMN4234192	2022-01-10	Taranaki	New Plymouth	TNK35	Non-aseptic_BulkTank	Isolate a	-	ST1/CC1	73.19	t114	GP3
B1423_S234	SAMN4234193	2022-01-10	Taranaki	New Plymouth	TNK35	Non-aseptic_BulkTank	Isolate b	-	ST1/CC1	81.17	t114	GP3
B1424_S235	SAMN48400126	2022-01-10	Taranaki	Inglewood	TNK14	Non-aseptic_BulkTank	Isolate a	-	ST1/CC1	84.97	t114	GP3
B1425_S236	SAMN4234194	2022-01-10	Taranaki	Inglewood	TNK14	Non-aseptic_BulkTank	Isolate b	-	ST1/CC1	84.03	t114	GP3
B1434_S237	SAMN4234195	2021-11-28	North_Canterbury	Leeston	NCBY2	Non-aseptic_BulkTank	-	-	ST1/CC1	84.42	t114	GP3
B1436_S238	SAMN4234196	2021-11-25	West_Coast	Blackball	WC4	Non-aseptic_BulkTank	Isolate a	-	ST1/CC1	80.87	t127	GP3
B1437_S239	SAMN4234197	2021-11-25	West_Coast	Blackball	WC4	Non-aseptic_BulkTank	Isolate b	-	ST1/CC1	80.78	t127	GP3
B1438_S240	SAMN4234198	2021-11-24	Southland	Tuatapere	STH1	Non-aseptic_BulkTank	Isolate a	-	ST1/CC1	84.69	t114	GP3
B1439_S241	SAMN4234199	2021-11-24	Southland	Tuatapere	STH1	Non-aseptic_BulkTank	Isolate b	-	ST1/CC1	82.45	t114	GP3
B1440_S242	SAMN4234200	2021-11-24	Southland	Tuatapere	STH1	Non-aseptic_BulkTank	Isolate c	-	ST1/CC1	82.82	t114	GP3
B1441_S243	SAMN4234201	2021-11-24	Southland	Tuatapere	STH1	Non-aseptic_BulkTank	Isolate d	-	ST1/CC1	79.22	t114	GP3
B1442_S244	SAMN4234202	2021-11-24	Southland	Tuatapere	STH1	Non-aseptic_BulkTank	Isolate e	-	ST1/CC1	84.1	t114	GP3
B1443_S245	SAMN48400127	2021-11-24	Southland	Tuatapere	STH1	Non-aseptic_BulkTank	Isolate f	-	ST1/CC1	82.97	t114	GP3
B1444_S246	SAMN4234203	2021-11-25	Nelson/Marlborough	Collingwood	NM6	Non-aseptic_BulkTank	Isolate a	-	ST97/CC97	82.77	t1429	GP1
B1445_S247	SAMN4234204	2021-11-25	Nelson/Marlborough	Collingwood	NM6	Non-aseptic_BulkTank	Isolate b	-	ST97/CC97	80.24	t1429	GP1
B1448_S248	SAMN4234205	2021-11-16	West_Coast	Whataroa	WC9	Non-aseptic_BulkTank	Isolate a	-	ST1/CC1	85.22	t114	GP3
B1449_S249	SAMN48400128	2021-11-16	West_Coast	Whataroa	WC9	Non-aseptic_BulkTank	Isolate b	-	ST1/CC1	84.62	t114	GP3
B1452_S250	SAMN4234206	2022-01-05	Waikato	Te Awamutu	WKO40	Non-aseptic_BulkTank	Isolate a	-	ST1/CC1	78.66	t114	GP3
B1453_S251	SAMN48400129	2022-01-05	Waikato	Te Awamutu	WKO40	Non-aseptic_BulkTank	Isolate b	-	ST1/CC1	78.43	t114	GP3
B1454_S252	SAMN48400130	2022-01-05	Waikato	Te Awamutu	WKO40	Non-aseptic_BulkTank	Isolate c	-	ST1/CC1	77.16	t114	GP3
B1455_S253	SAMN4234207	2022-01-05	Waikato	Te Awamutu	WKO40	Non-aseptic_BulkTank	Isolate d	-	ST1/CC1	82.96	t114	GP3
B1456_S254	SAMN4234208	2022-01-05	Taranaki	Hawera	TNK46	Non-aseptic_BulkTank	Isolate a	-	ST1/CC1	84.33	t114	GP3
B1457_S255	SAMN4234209	2022-01-05	Taranaki	Hawera	TNK46	Non-aseptic_BulkTank	Isolate b	-	ST1/CC1	84.62	t114	GP3
B1458_S256	SAMN4234210	2021-12-20	Southland	Winton	STH3	Non-aseptic_BulkTank	-	-	ST1/CC1	80.82	t114	GP3
B1460_S257	SAMN4234211	2021-12-20	Taranaki	Hawera	TNK24	Non-aseptic_BulkTank	Isolate a	-	ST1/CC1	86.08	t114	GP3
B1461_S258	SAMN4234212	2021-12-20	Taranaki	Hawera	TNK24	Non-aseptic_BulkTank	Isolate b	-	ST1/CC1	84.38	t114	GP3
B1462_S259	SAMN4234213	2022-01-05	Waikato	Otorohanga	WKO55	Non-aseptic_BulkTank	-	-	ST1/CC1	83.49	t114	GP3
B1471_S260	SAMN4234214	2022-01-12	Bay_of_Plenty	Whakatane	BOP1	Non-aseptic_BulkTank	-	-	ST1/CC1	81.22	t693	GP3
B1472_S261	SAMN4234215	2022-01-12	Nelson/Marlborough	Collingwood	NM3	Non-aseptic_BulkTank	-	-	ST1/CC1	84.61	t2207	GP3
B1473_S262	SAMN4234216	2022-01-12	Nelson/Marlborough	Collingwood	NM3	Non-aseptic_BulkTank	-	-	ST1/CC1	82.54	t2207	GP3
B1480_S263	SAMN48400131	2022-01-16	Wairarapa	Masterton	WRP3	Non-aseptic_BulkTank	Isolate a	-	ST705/CC151	84.06	t528	GP2
B1481_S264	SAMN48400132	2022-01-16	Wairarapa	Masterton	WRP3	Non-aseptic_BulkTank	Isolate b	-	ST705/CC151	85.47	t528	GP2
B1482_S265	SAMN4234217	2022-01-16	Northland	Dargaville	NTH8	Non-aseptic_BulkTank	Isolate a	-	ST1/CC1	81.65	t114	GP3
B1483_S266	SAMN4234218	2022-01-16	Northland	Dargaville	NTH8	Non-aseptic_BulkTank	Isolate b	-	ST1/CC1	84.07	t114	GP3
B1484_S267	SAMN4234219	2022-01-18	Taranaki	Hawera	TNK12	Non-aseptic_BulkTank	Isolate a	-	ST1/CC1	80.91	t114	GP3
B1485_S268	SAMN48400133	2022-01-18	Taranaki	Hawera	TNK12	Non-aseptic_BulkTank	Isolate b	-	ST1/CC1	82.44	t114	GP3
B1486_S269	SAMN4234220	2022-01-18	Taranaki	Hawera	TNK12	Non-aseptic_BulkTank	Isolate c	-	ST1/CC1	82.37	t114	GP3
B1487_S270	SAMN48400134	2022-01-18	Taranaki	Hawera	TNK12	Non-aseptic_BulkTank	Isolate d	-	ST1/CC1	80.68	t114	GP3
B1489_S271	SAMN4234221	2022-01-18	Manawatu	Palmerston North	MWU4	Non-aseptic_BulkTank	-	-	ST1/CC1	85.89	t114	GP3
B1492_S272	SAMN4234222	2022-01-23	Waikato	Hamilton	WKO48	Non-aseptic_BulkTank	Isolate a	-	ST8409/CC1	82.48	t114	GP3
B1493_S273	SAMN48400135	2022-01-23	Waikato	Hamilton	WKO48	Non-aseptic_BulkTank	Isolate b	-	ST8409/CC1	85.27	t114	GP3
B1494_S278	SAMN4234223	2022-01-23	Northland	Maungatapere	NTH7	Non-aseptic_BulkTank	Isolate a	-	ST97/CC97	80.77	14-12-36-34-34-13-33-34	GP1
B1495_S279	SAMN4234224	2022-01-23	Northland	Maungatapere	NTH7	Non-aseptic_BulkTank	Isolate b	-	ST97/CC97	82.14	14-12-36-34-34-13-33-34	GP1
B1496_S280	SAMN48400136	2022-01-21	Waikato	Hamilton	WKO62	Aseptic_Quarter	-	278_LB	ST1/CC1	84.89	t114	GP3
B1497_S281	SAMN48400137	2022-01-21	Waikato	Hamilton	WKO62	Aseptic_Quarter	-	278_RB	ST1/CC1	84.88	t114	GP3
B1498_S568	SAMN4234225	2022-01-21	Waikato	Hamilton	WKO62	Aseptic_Quarter	-	217_LB	ST1/CC1	83.76	t114	GP3
B1499_S569	SAMN48400138	2022-01-21	Waikato	Hamilton	WKO62	Aseptic_Quarter	-	293_RF	ST1/CC1	81.07	t114	GP3
B1500_S570	SAMN4234226	2022-01-24	Taranaki	Patea	TNK44	Non-aseptic_BulkTank	-	-	ST1/CC1	81.95	t114	GP3
B1508_S571	SAMN4234227	2022-01-26	Waikato	Matamata	WKO43	Non-aseptic_BulkTank	Isolate a	-	ST705/CC151	76.25	t529	GP2
B1509_S572	SAMN4234228	2022-01-26	Waikato	Matamata	WKO43	Non-aseptic_BulkTank	Isolate b	-	ST705/CC151	78.21	t529	GP2
B1512_S573	SAMN4234229	2022-01-26	Waikato	Te Awamutu	WKO63	Non-aseptic_BulkTank	Isolate a	-	ST1/CC1	76.78	t114	GP3
B1513_S574	SAMN4234230	2022-01-26	Waikato	Te Awamutu	WKO63	Non-aseptic_BulkTank	Isolate b	-	ST1/CC1	80.54	t114	GP3
B1518_S575	SAMN4234231	2022-01-27	Waikato	Tirau	WKO13	Non-aseptic_BulkTank	Isolate a	-	ST1/CC1	79.99	t114	GP3
B1519_S576	SAMN4234232	2022-01-27	Waikato	Tirau	WKO13	Non-aseptic_BulkTank	Isolate b	-	ST8403/CC1	73.35	t114	GP3
B1520_S577	SAMN4234233	2022-01-27	North_Canterbury	Christchurch	NCBY4	Non-aseptic_BulkTank	-	-	ST1/CC1	72.92	t114	GP3
B1522_S578	SAMN4234234	2022-02-01	Waikato	Cambridge	WKO5	Non-aseptic_BulkTank	-	-	ST1/CC1	78.77	t114	GP3
B1524_S633	SAMN48400139	2022-02-01	Waikato	Te Awamutu	WKO40	Non-aseptic_BulkTank	Isolate a	-	ST1/CC1	77.45	t114	GP3
B1525_S634	SAMN48400140	2022-02-01	Waikato	Te Awamutu	WKO40	Non-aseptic_BulkTank	Isolate b	-	ST1/CC1	81.91	t114	GP3
B1526_S635	SAMN4234235	2022-02-01	Waikato	Te Awamutu	WKO40	Non-aseptic_BulkTank	Isolate c	-	ST1/CC1	82.48	t5407	GP3
B1527_S636	SAMN48400141	2022-02-01	Waikato	Te Awamutu	WKO40	Non-aseptic_BulkTank	Isolate d	-	ST1/CC1	73.46	t114	GP3
B1532_S637	SAMN42324236	2022-01-31	North_Canterbury	Christchurch	NCBY17	Non-aseptic_BulkTank	Isolate a	-	ST97/CC97	74	t17282	GP1
B1533_S638	SAMN42324237	2022-01-31	North_Canterbury	Christchurch	NCBY17	Non-aseptic_BulkTank	Isolate b	-	ST97/CC97	76.37	t17282	GP1
B1534_S639	SAMN42324238	2022-01-31	North_Canterbury	Christchurch	NCBY17	Non-aseptic_BulkTank	Isolate c	-	ST97/CC97	79.71	t12657	GP1
B1535_S640	SAMN42324239	2022-01-31	North_Canterbury	Christchurch	NCBY17	Non-aseptic_BulkTank	Isolate d	-	ST97/CC97	75.67	t17282	GP1
B1536_S641	SAMN48400142	2022-02-02	Waikato	Hamilton	WKO62	Non-aseptic_BulkTank	Isolate a	-	ST1/CC1	80.52	t114	GP3
B1538_S642	SAMN48400143	2022-02-02	Waikato	Hamilton	WKO62	Non-aseptic_BulkTank	Isolate b	-	ST1/CC1	81.85	t114	GP3
B1540_S643	SAMN42324240	2022-02-02	Wairarapa	Eketahuna	WRP12	Non-aseptic_BulkTank	-	-	ST97/CC97	79.59	t224	GP1
B1542_S644	SAMN42324241	2022-02-02	Waikato	Morrinsville	WKO47	Non-aseptic_BulkTank	-	-	ST1/CC1	80.09	t114	GP3
B1546_S645	SAMN42324242	2022-02-01	Southland	Otautau	STH6	Non-aseptic_BulkTank	Isolate a	-	ST1/CC1	79.82	t2699	GP3
B1547_S646	SAMN42324243	2022-02-01	Southland	Otautau	STH6	Non-aseptic_BulkTank	Isolate b	-	ST1/CC1	79.91	t114	GP3
B1548_S647	SAMN42324244	2022-02-02	West_Coast	Blackball	WC4	Non-aseptic_BulkTank	Isolate a	-	ST1/CC1	80.72	t127	GP3
B1549_S648	SAMN48400144	2022-02-02	West_Coast	Blackball	WC4	Non-aseptic_BulkTank	Isolate b	-	ST1/CC1	78.27	t127	GP3
B1550_S649	SAMN42324245	2022-02-03	Southland	Invercargill	STH12	Non-aseptic_BulkTank	Isolate a	-	ST1/CC1	84.01	t114	GP3
B1551_S650	SAMN48400145	2022-02-03	Southland	Invercargill	STH12	Non-aseptic_BulkTank	Isolate a	-	ST1/CC1	81.77	t114	GP3
B1552_S651	SAMN42324246	2022-02-03	North_Canterbury	Ashburton	NCBY14	Non-aseptic_BulkTank	Isolate a	-	ST97/CC97	81.32	t267	GP1
B1553_S652	SAMN42324247	2022-02-03	North_Canterbury	Ashburton	NCBY14	Non-aseptic_BulkTank	Isolate b	-	ST97/CC97	81.09	t359	GP1
B1554_S653	SAMN42324248	2022-02-03	North_Canterbury	Ashburton	NCBY14	Non-aseptic_BulkTank	Isolate c	-	ST1/CC1	81.58	t114	GP3
B1555_S654	SAMN42324249	2022-02-03	North_Canterbury	Ashburton	NCBY14	Non-aseptic_BulkTank	Isolate d	-	ST97/CC97	83.05	t267	GP1
B1562_S655	SAMN42324250	2022-02-08	Taranaki	Stratford	TNK8	Non-aseptic_BulkTank	Isolate a	-	ST97/CC97	81.31	t5693	GP1
B1563_S656	SAMN42324251	2022-02-08	Taranaki	Stratford	TNK8	Non-aseptic_BulkTank	Isolate b	-	ST97/CC97	76.5	t5693	GP1
B1564_S657	SAMN42324252	2022-02-08	Bay_of_Plenty	Opotiki	BOP4	Non-aseptic_BulkTank	-	-	ST6985/CC8	80.74	t211	GP1
B1566_S380	SAMN42324253	2022-02-09	Central_Plateau	Reporoa	CP7	Non-aseptic_BulkTank	-	-	ST1/CC1	82.12	t114	GP3
B1568_S381	SAMN42324254	2022-02-09	Waikato	Te Awamutu	WKO16	Non-aseptic_BulkTank	Isolate a	-	ST1/CC1	79.64	t114	GP3
B1569_S382	SAMN42324255	2022-02-09	Waikato	Te Awamutu	WKO16	Non-aseptic_BulkTank	Isolate b	-	ST1/CC1	80.81	t114	GP3
B1571_S383	SAMN42324256	2022-02-09	Waikato	Te Awamutu	WKO16	Non-aseptic_BulkTank	Isolate c	-	ST1/CC1	82.35	t114	GP3
B1572_S384	SAMN42324257	2022-02-09	Waikato	Morrinsville	WKO44	Non-aseptic_BulkTank	Isolate a	-	ST1/CC1	80.56	t693	GP3
B1573_S385	SAMN42324258	2022-02-09	Waikato	Morrinsville	WKO44	Non-aseptic_BulkTank	Isolate b	-	ST1/CC1	79.76	t693	GP3
B1574_S386	SAMN42324259	2022-02-10	Bay_of_Plenty	Murupara	BOP6	Non-aseptic_BulkTank	Isolate a	-	ST1/CC1	81.59	t114	GP3
B1575_S387	SAMN42324260	2022-02-10	Bay_of_Plenty	Murupara	BOP6	Non-aseptic_BulkTank	Isolate b	-	ST1/CC1	81.58	t114	GP3
B1576_S388	SAMN42324261	2022-02-10	Bay_of_Plenty	Murupara	BOP6	Non-aseptic_BulkTank	Isolate c	-	ST97/CC97	81.28	07-23-12-05-17-02-17-34-34-34-34-33-34	GP1
B1577_S389	SAMN42324262	2022-02-10	Bay_of_Plenty	Murupara	BOP6	Non-aseptic_BulkTank	Isolate d	-	ST1/CC1	80.73	t114	GP3
B1578_S390	SAMN42324263	2022-02-10	North_Canterbury	Culverden	NCBY3	Non-aseptic_BulkTank	Isolate a	-	ST97/CC97	80.65	t527	GP1
B1579_S391	SAMN42324264	2022-02-10	North_Canterbury	Culverden	NCBY3	Non-aseptic_BulkTank	Isolate b	-	ST97/CC97	81.44	t267	GP1
B1582_S393	SAMN48400146	2022-02-14	West_Coast	Whataroa	WC9	Non-aseptic_BulkTank	-	-	ST1/CC1	79.26	t114	GP3
B1587_S396	SAMN42324265	2022-02-15	Manawatu	Feilding	MWU10	Non-aseptic_BulkTank	-	-	ST1/CC1	76.34	t114	GP3
B1588_S397	SAMN42324266	2022-02-15	Taranaki	Hawera	TNK24	Non-aseptic_BulkTank	Isolate a	-	ST1/CC1	82.27	t114	GP3
B1589_S398	SAMN48400147	2022-02-15	Taranaki	Hawera	TNK24	Non-aseptic_BulkTank	Isolate b	-	ST1/CC1	81.06	t114	GP3
B1590_S399	SAMN42324267	2022-02-15	Taranaki	Hawera	TNK24	Non-aseptic_BulkTank	Isolate c	-	ST1/CC1	80.04	t114	GP3
B1591_S400	SAMN42324268	2022-02-15	Taranaki	Hawera	TNK24	Non-aseptic_BulkTank	Isolate d	-	ST1/CC1	82.18	t114	GP3
B1592_S401	SAMN42324269	2022-02-15	Taranaki	Hawera	TNK24	Non-aseptic_BulkTank	Isolate e	-	ST1/CC1	82.52	t114	GP3
B1593_S402	SAMN42324270	2022-02-15	Taranaki	Hawera	TNK24	Non-aseptic_BulkTank	Isolate f	-	ST1/CC1	82.57	t114	GP3
B1594_S403	SAMN42324271	2022-02-15	Taranaki	Hawera	TNK24	Non-aseptic_BulkTank	Isolate g	-	ST1/CC1	83.36	t114	GP3
B1595_S404	SAMN48400148	2022-02-15	Taranaki	Hawera	TNK24	Non-aseptic_BulkTank	Isolate h	-	ST1/CC1	82.85	t114	GP3
B1597_S406	SAMN42324272	2022-02-16	West_Coast	Whataroa	WC7	Non-aseptic_BulkTank	Isolate a	-	ST1/CC1	81.03	t114	GP3
B1598_S407	SAMN42324273	2022-02-16	West_Coast	Whataroa	WC6	Non-aseptic_BulkTank	Isolate a	-	ST1/CC1	77.83	t114	GP3
B1599_S408	SAMN42324274	2022-02-16	West_Coast	Whataroa	WC6	Non-aseptic_BulkTank	Isolate b	-	ST1/CC1	80.36	t114	GP3
B1600_S409	SAMN42324275	2022-02-16	West_Coast	Whataroa	WC6	Non-aseptic_BulkTank	Isolate c	-	ST1/CC1	81.13	t114	GP3
B1602_S411	SAMN42324276	2022-02-17	Waikato	Matamata	WKO61	Non-aseptic_BulkTank	Isolate a	-	ST1/CC1	79.45	t114	GP3
B1603_S412	SAMN42324277	2022-02-17	Waikato	Matamata	WKO61	Non-aseptic_BulkTank	Isolate b	-	ST1/CC1	83.09	t114	GP3
B1604_S413	SAMN48400149	2022-02-17	Waikato	Matamata	WKO61	Non-aseptic_BulkTank	Isolate c	-	ST1/CC1	78.81	t114	GP3
B1606_S414	SAMN48400150	2022-02-22	Waikato	Hamilton	WKO62	Non-aseptic_BulkTank	Isolate a	-	ST1/CC1	81.36	t114	GP3
B1607_S415	SAMN42324278	2022-02-22	Waikato	Hamilton	WKO62	Non-aseptic_BulkTank	Isolate b	-	ST1/CC1	81.6	t114	GP3
B1608_S416	SAMN42324279	2022-02-21	Waikato	Morrinsville	WKO77	Non-aseptic_BulkTank	Isolate a	-	ST1/CC1	77.57	t114	GP3
B1611_S419	SAMN42324281	2022-02-23	West_Coast	Westport	WC2	Non-aseptic_BulkTank	Isolate a	-	ST1/CC1	79.53	t114	GP3
B1612_S420	SAMN42324282	2022-02-23	West_Coast	Westport	WC2	Non-aseptic_BulkTank	Isolate b	-	ST1/CC1	79.42	t114	GP3
B1613_S421	SAMN48400151	2022-02-23	West_Coast	Westport	WC2	Non-aseptic_BulkTank	Isolate c	-	ST1/CC1	80.16	t114	GP3
B1614_S422	SAMN48400152	2022-02-23	West_Coast	Westport	WC2	Non-aseptic_BulkTank	Isolate d	-	ST1/CC1	81.03	t114	GP3
B1615_S423	SAMN42324283	2022-02-23	West_Coast	Westport	WC2	Non-aseptic_BulkTank	Isolate e	-	ST1/CC1	81.52	t114	GP3
B1616_S424	SAMN42324284	2022-02-23	West_Coast	Westport	WC2	Non-aseptic_BulkTank	Isolate f	-	ST1/CC1	81.2	t114	GP3
B1617_S425	SAMN42324285	2022-02-23	West_Coast	Westport	WC2	Non-aseptic_BulkTank	Isolate g	-	ST1/CC1	81.16	t114	GP3
B1618_S426	SAMN42324286	2022-02-20	Southland	Invercargill	STH8	Non-aseptic_BulkTank	Isolate a	-	ST1/CC1	79.5	t114	GP3
B1619_S427	SAMN42324287	2022-02-20	Southland	Invercargill	STH8	Non-aseptic_BulkTank	Isolate b	-	ST8429/CC1	81.77	t114	GP3
B1620_S428	SAMN42324288	2022-02-23	Waikato	Hamilton	WKO62	Aseptic_Quarter	-	81_LF	ST1/CC1	81.09	t114	GP3
B1621_S429	SAMN48400153	2022-02-23	Waikato	Hamilton	WKO62	Aseptic_Quarter	-	185_LB	ST1/CC1	81.66	t114	GP3
B1622_S430	SAMN42324289	2022-02-23	Waikato	Hamilton	WKO62	Aseptic_Quarter	-	259_LB	ST1/CC1	81.66	t114	GP3
B1623_S431	SAMN48400154	2022-02-23	Waikato	Hamilton	WKO62	Aseptic_Quarter	-	278_LB	ST1/CC1	77.22	t114	GP3
B1624_S432	SAMN48400155	2022-02-23	Waikato	Hamilton	WKO62	Aseptic_Quarter	-	278_RB	ST1/CC1	81.62	t114	GP3
B1625_S433	SAMN48400156	2022-02-23	Waikato	Hamilton	WKO62	Aseptic_Quarter	-	287_RB	ST1/CC1	81.56	t114	GP3
B1626_S434	SAMN48400157	2022-02-23	Waikato	Hamilton	WKO62	Aseptic_Quarter	-	293_RF	ST1/CC1	89.81	t114	GP3
B1638_S711	SAMN42324290	2022-03-02	North_Canterbury	Leeston	NCBY6	Non-aseptic_BulkTank	Isolate a	-	ST1/CC1	89.55	t114	GP3
B1640_S712	SAMN42324291	2022-03-02	North_Canterbury	Leeston	NCBY6	Non-aseptic_BulkTank	Isolate b	-	ST1/CC1	89.16	t114	GP3
B1665_S713	SAMN42324292	2022-01-18	North_Canterbury	Ashburton	NCBY5	Non-aseptic_BulkTank	-	-	ST1/CC1	88.09	t114	GP3
B1667_S714	SAMN42324293	2022-03-08	Nelson/Marlborough	Picton	NM2	Non-aseptic_BulkTank	-	-	ST1/CC1	90.37	t693	GP3
B1670_S715	SAMN42324294	2022-03-09	North_Canterbury	Culverden	NCBY21	Non-aseptic_BulkTank	-	-	ST1/CC1	89.31	t114	GP3
B1694_S716	SAMN48400158	2022-03-23	Waikato	Hamilton	WKO62	Aseptic_Quarter	-	287_RB	ST1/CC1	90.32	t114	GP3
B1695_S717	SAMN48400159	2022-03-23	Waikato	Hamilton	WKO62	Aseptic_Quarter	-	278_LB	ST1/CC1	89.65	t114	GP3
B1696_S718	SAMN48400160	2022-03-23	Waikato	Hamilton	WKO62	Aseptic_Quarter	-	278_RB	ST1/CC1	89.58	t114	GP3
B1697_S719	SAMN48400161	2022-03-23	Waikato	Hamilton	WKO62	Aseptic_Quarter	-	293_RF	ST1/CC1	89.47	t114	GP3
B1718_S721	SAMN42324295	2022-04-01	Northland	Maungaturoto	NTH2	Non-aseptic_BulkTank	Isolate a	-	ST1/CC1	88.04	t114	GP3
B1719_S722	SAMN42324296	2022-04-01	Northland	Maungaturoto	NTH2	Non-aseptic_BulkTank	Isolate b	-	ST1/CC1	88.44	t114	GP3
B1729_S723	SAMN42324297	2022-04-04	Western_Uplands	Te Kuiti	WU1	Aseptic_Quarter	Isolate a	569_LB	ST1/CC1	88.47	t114	GP3
B1735_S726	SAMN42324300	2022-04-04	Western_Uplands	Te Kuiti	WU1	Aseptic_Quarter	Isolate b	1237_RB	ST1/CC1	89.64	t127	GP3
B1750_S727	SAMN42324301	2022-04-10	West_Coast	Whataroa	WC10	Non-aseptic_BulkTank	Isolate a	-	ST1/CC1	88.82	t114	GP3
B1751_S728	SAMN42324302	2022-04-10	West_Coast	Whataroa	WC10	Non-aseptic_BulkTank	Isolate b	-	ST1/CC1	89.64	t114	GP3
B1769_S730	SAMN42324303	2022-04-12	Central_Plateau	Reporoa	CP4	Non-aseptic_BulkTank	-	-	ST1/CC1	89.91	t114	GP3
B1773_S731	SAMN48400162	2022-04-21	Waikato	Hamilton	WKO62	Aseptic_Quarter	-	278_LB	ST1/CC1	89.24	t114	GP3
B1774_S732	SAMN48400163	2022-04-21	Waikato	Hamilton	WKO62	Aseptic_Quarter	-	287_RB	ST1/CC1	87.23	t114	GP3
B1775_S1	SAMN42324304	2022-04-21	Waikato	Hamilton	WKO62	Aseptic_Quarter	-	293_RF	ST1/CC1	91.34	t114	GP3
B1778_S2	SAMN42324305	2022-03-28	North_Canterbury	Ashburton	NCBY20	Aseptic_Quarter	-	88_LF	ST97/CC97	89.94	t2734	GP1
B1779_S3	SAMN42324306	2022-03-28	North_Canterbury	Ashburton	NCBY20	Aseptic_Quarter	-	88_RF	ST97/CC97	90.78	t2734	GP1
B1780_S4	SAMN42324307	2022-03-28	North_Canterbury	Ashburton	NCBY20	Aseptic_Quarter	-	88_RB	ST97/CC97	89.96	t2734	GP1
B1787_S5	SAMN42324308	2022-03-28	North_Canterbury	Ashburton	NCBY20	Aseptic_Quarter	-	304_LF	ST97/CC97	89.17	t2734	GP1
B1788_S6	SAMN42324309	2022-03-28	North_Canterbury	Ashburton	NCBY20	Aseptic_Quarter	-	304_RF	ST97/CC97	89.11	t2734	GP1
B1822_S7	SAMN42324310	2022-04-13	Southland	Gore	STH14	Aseptic_Quarter	-	1012_RF	ST1/CC1	91.37	t114	GP3
B1823_S8	SAMN42324311	2022-04-13	Southland	Gore	STH14	Aseptic_Quarter	-	1012_LB	ST1/CC1	90.24	t114	GP3
B1824_S5	SAMN42324312	2022-04-13	Southland	Gore	STH14	Aseptic_Quarter	-	1012_RB	ST1/CC1	90.52	t114	GP3
B1825_S6	SAMN42324313	2022-04-13	Southland	Gore	STH14	Aseptic_Quarter	-	1157_LF	ST1/CC1	90.25	t114	GP3
B1826_S7	SAMN42324314	2022-04-13	Southland	Gore	STH14	Aseptic_Quarter	-	1157_LB	ST1/CC1	90.87	t114	GP3
B1830_S8	SAMN42324315	2022-04-13	Southland	Gore	STH14	Aseptic_Quarter	-	1283_LB	ST1/CC1	91.2	t114	GP3
B1831_S745	SAMN42324316	2022-04-13	Southland	Gore	STH14	Aseptic_Quarter	-	1283_RB	ST1/CC1	89.53	t114	GP3
B1864_S746	SAMN42324317	2022-05-27	West_Coast	Westport	WC2	Aseptic_Quarter	-	32_RF	ST1/CC1	88.99	t114	GP3
B1865_S747	SAMN42324318	2022-05-27	West_Coast	Westport	WC2	Aseptic_Quarter	-	32_LB	ST1/CC1	87.22	t114	GP3
B1873_S748	SAMN42324319	2022-09-07	Wairarapa	Dannervirke	WRP6	Non-aseptic_BulkTank	Isolate a	-	ST1/CC1	88.75	t5407	GP3
B1874_S749	SAMN42324320	2022-09-07	Wairarapa	Dannervirke	WRP6	Non-aseptic_BulkTank	Isolate b	-	ST1/CC1	88.56	t5407	GP3
B1890_S750	SAMN42324321	2022-09-20	Nelson/Marlborough	Nelson	NM4	Non-aseptic_BulkTank	-	-	ST1/CC1	87.86	t114	GP3
B1891_S751	SAMN42324322	2022-09-22	Otago	Balcultha	OTG1	Non-aseptic_BulkTank	Isolate a	-	ST8396/CC1	88.55	t114	GP3
B1892_S752	SAMN42324323	2022-09-22	Otago	Balcultha	OTG1	Non-aseptic_BulkTank	Isolate b	-	ST8396/CC1	89.65	t114	GP3
B1893_S753	SAMN42324324	2022-09-29	Waikato	Walton	WKO74	Aseptic_Quarter	-	7_LB	ST97/CC97	88.54	07-23-12-05-17-34-34-33-34	GP1
B1894_S754	SAMN42324325	2022-09-29	Waikato	Walton	WKO74	Aseptic_Quarter	-	7_RF	ST97/CC97	87.72	07-23-12-05-17-34-34-33-34	GP1
B1895_S755	SAMN42324326	2022-09-29	Waikato	Walton	WKO74	Aseptic_Quarter	-	80_RF	ST97/CC97	89.26	07-23-12-05-17-34-34-33-34	GP1
B1896_S756	SAMN42324327	2022-09-29	Waikato	Walton	WKO74	Aseptic_Quarter	-	80_LB	ST97/CC97	89.55	07-23-12-05-17-34-34-33-34	GP1
B1899_S757	SAMN42324328	2022-09-29	Waikato	Walton	WKO74	Aseptic_Quarter	-	179_LF	ST97/CC97	89.57	07-23-12-05-17-34-34-33-34	GP1
B1900_S758	SAMN48400164	2022-09-29	Waikato	Walton	WKO74	Aseptic_Quarter	-	179_RF	ST97/CC97	88.51	07-23-12-05-17-34-34-33-34	GP1
B1904_S759	SAMN42324329	2022-10-06	Northland	Bay of Islands	NTH5	Aseptic_Quarter	-	219_RF	ST8427/CC97	87.75	07-23-05-17-34-34-34-34-33-34-34	GP1
B1905_S760	SAMN42324330	2022-10-06	Northland	Bay of Islands	NTH5	Aseptic_Quarter	-	219_RB	ST8427/CC97	87.28	07-23-05-17-34-34-34-34-33-34-34	GP1
B1906_S761	SAMN42324331	2022-10-06	Northland	Bay of Islands	NTH5	Aseptic_Quarter	-	251_LF	ST8427/CC97	88.33	07-23-05-17-34-34-34-34	GP1
B1907_S762	SAMN42324332	2022-10-06	Northland	Bay of Islands	NTH5	Aseptic_Quarter	-	251_RF	ST8427/CC97	88.69	07-23-05-17-34-34-34-34-33-34-34	GP1
B1908_S763	SAMN48400165	2022-10-06	Northland	Bay of Islands	NTH5	Aseptic_Quarter	Isolate a	251_LB	ST8427/CC97	88.95	07-23-05-17-34-34-34-34	GP1
B1909_S764	SAMN48400166	2022-10-06	Northland	Bay of Islands	NTH5	Aseptic_Quarter	Isolate b	251_RB	ST8427/CC97	89.1	07-23-05-17-34-34-34-34-33-34-34	GP1
B1910_S765	SAMN42324333	2022-10-06	Northland	Bay of Islands	NTH5	Aseptic_Quarter	Isolate c	479_LB	ST8427/CC97	88.31	07-23-05-17-34-34-34-34-33-34-34	GP1
B1911_S766	SAMN42324334	2018-01-24	Northland	Bay of Islands	NTH5	Aseptic_Quarter	-	479_RB	ST8427/CC97	87.34	07-23-05-17-34-34-34-34-33-34-34	GP1
B247_S101	SAMN42324335	2021-03-23	Southland	Gore	STH13	Non-aseptic_BulkTank	Isolate b	-	ST1/CC1	83.62	t5407	GP3
B248_S102	SAMN42324336	2021-03-23	Southland	Gore	STH13	Non-aseptic_BulkTank	Isolate c	-	ST1/CC1	85.24	t5407	GP3
B253_S103	SAMN42324337	2021-03-23	Waikato	Hamilton	WKO62	Aseptic_Composite	-	81	ST1/CC1	84.42	t114	GP3
B254_S104	SAMN42324338	2021-03-23	Waikato	Hamilton	WKO62	Aseptic_Composite	-	108	ST1/CC1	82.31	t114	GP3
B257_S105	SAMN42324339	2021-03-23	Waikato	Hamilton	WKO62	Aseptic_Composite	-	159	ST1/CC1	82.92	t114	GP3
B260_S106	SAMN42324340	2021-03-23	Waikato	Hamilton	WKO62	Aseptic_Composite	-	210	ST1247/CC133	85.54	03-16-21-17-23-20-13-17-17-17-23-24	GP1
B261_S107	SAMN42324341	2021-03-23	Waikato	Hamilton	WKO62	Aseptic_Composite	-	217	ST1/CC1	82.81	t114	GP3
B271_S109	SAMN42324342	2021-03-29	Manawatu	Dannervirke	MWU12	Non-aseptic_BulkTank	Isolate d	-	ST1/CC1	83.33	t114	GP3
B272_S110	SAMN42324343	2021-03-29	Manawatu	Dannervirke	MWU12	Non-aseptic_BulkTank	Isolate e	-	ST1/CC1	82.18	t114	GP3
B277_S111	SAMN42324344	2021-03-29	North_Canterbury	Ashburton	NCBY16	Non-aseptic_BulkTank	-	-	ST1/CC1	84.19	t114	GP3
B279_S112	SAMN42324345	2021-03-29	Bay_of_Plenty	Tauranga	BOP3	Non-aseptic_BulkTank	-	-	ST705/CC151	86.54	t528	GP2
B285_S113	SAMN42324346	2021-03-29	Waikato	Hamilton	WKO62	Non-aseptic_BulkTank	Isolate a	-	ST1/CC1	82.46	t114	GP3
B286_S114	SAMN42324347	2021-03-29	Waikato	Hamilton	WKO62	Non-aseptic_BulkTank	Isolate b	-	ST1/CC1	81.44	t114	GP3
B291_S115	SAMN42324348	2021-03-29	Manawatu	Waikanae	MWU11	Non-aseptic_BulkTank	Isolate a	-	ST1/CC1	83.37	t114	GP3
B292_S116	SAMN48400167	2021-03-29	Manawatu	Waikanae	MWU11	Non-aseptic_BulkTank	Isolate b	-	ST1/CC1	83.05	t114	GP3
B294_S117	SAMN42324349	2021-03-29	Manawatu	Waikanae	MWU11	Non-aseptic_BulkTank	Isolate c	-	ST1/CC1	83.25	t114	GP3
B296_S118	SAMN42324350	2021-03-29	Southland	Tokanui	STH15	Non-aseptic_BulkTank	-	-	ST1/CC1	84.38	t2207	GP3
B299_S119	SAMN42324351	2021-03-29	Waikato	Te Aroha	WKO68	Non-aseptic_BulkTank	Isolate a	-	ST1/CC1	82.48	t114	GP3
B300_S120	SAMN42324352	2021-03-29	Waikato	Te Aroha	WKO68	Non-aseptic_BulkTank	Isolate b	-	ST1/CC1	83.21	t114	GP3
B309_S122	SAMN42324353	2021-04-08	Southland	Invercargill	STH2	Non-aseptic_BulkTank	Isolate a	-	ST97/CC97	82.72	t17282	GP1
B310_S123	SAMN42324354	2021-04-08	Southland	Invercargill	STH2	Non-aseptic_BulkTank	Isolate b	-	ST1/CC1	85.17	t127	GP3
B312_S124	SAMN42324355	2021-04-08	Southland	Tuatapere	STH7	Non-aseptic_BulkTank	Isolate a	-	ST1/CC1	83.54	t114	GP3
B313_S125	SAMN42324356	2021-04-08	Southland	Tuatapere	STH7	Non-aseptic_BulkTank	Isolate b	-	ST1/CC1	84.58	t114	GP3
B318_S126	SAMN42324357	2021-04-08	Southland	Riverton	STH11	Non-aseptic_BulkTank	-	-	ST1/CC1	83.7	t114	GP3
B333_S127	SAMN42324358	2021-04-08	Southland	Invercargill	STH2	Non-aseptic_BulkTank	Isolate c	-	ST1/CC1	84.63	t127	GP3
B334_S128	SAMN42324359	2021-04-08	Southland	Invercargill	STH2	Non-aseptic_BulkTank	Isolate d	-	ST97/CC97	83.03	t17282	GP1
B335_S129	SAMN42324360	2021-04-08	North_Canterbury	Rakaia	NCBY9	Non-aseptic_BulkTank	Isolate a	-	ST8410/CC1	86.19	t114	GP3
B336_S130	SAMN42324361	2021-04-08	North_Canterbury	Rakaia	NCBY9	Non-aseptic_BulkTank	Isolate b	-	ST8396/CC1	86.38	t114	GP3
B337_S131	SAMN42324362	2021-04-08	Southland	Tuatapere	STH16	Non-aseptic_BulkTank	Isolate a	-	ST97/CC97	82.87	t2421	GP1
B338_S132	SAMN42324363	2021-04-08	Southland	Tuatapere	STH16	Non-aseptic_BulkTank	Isolate b	-	ST97/CC97	84.3	t2421	GP1
B339_S133	SAMN42324364	2021-04-08	Southland	Riverton	STH10	Non-aseptic_BulkTank	Isolate a	-	ST1/CC1	83.68	t114	GP3
B340_S134	SAMN42324365	2021-04-08	Southland	Riverton	STH10	Non-aseptic_BulkTank	Isolate b	-	ST1/CC1	84.73	t114	GP3
B346_S135	SAMN42324366	2021-04-12	Wairarapa	Featherston	WRP7	Non-aseptic_BulkTank	-	-	ST1/CC1	77.65	t114	GP3
B350_S136	SAMN42324367	2021-04-12	Waikato	Tokoroa	WKO20	Non-aseptic_BulkTank	-	-	ST1/CC1	84.5	t114	GP3
B354_S137	SAMN42324368	2021-04-12	Manawatu	Feilding	MWU9	Non-aseptic_BulkTank	-	-	ST1/CC1	85.36	t114	GP3
B356_S138	SAMN42324369	2021-04-12	Wairarapa	Pahiatua	WRP5	Non-aseptic_BulkTank	-	-	ST1/CC1	83.9	t114	GP3
B368_S139	SAMN42324370	2021-04-12	Manawatu	Dannervirke	MWU7	Non-aseptic_BulkTank	-	-	ST1/CC1	86.83	t114	GP3
B371_S140	SAMN42324371	2021-04-12	North_Canterbury	Leeston	NCBY10	Non-aseptic_BulkTank	-	-	ST97/CC97	84.73	t359	GP1
B375_S141	SAMN42324372	2021-04-12	Southland	Riverton	STH18	Non-aseptic_BulkTank	-	-	ST97/CC97	84.3	t8053	GP1
B385_S142	SAMN42324373	2021-04-12	Waikato	Matamata	WKO69	Non-aseptic_BulkTank	Isolate a	-	ST1/CC1	84.76	t114	GP3
B386_S143	SAMN42324374	2021-04-12	Waikato	Matamata	WKO69	Non-aseptic_BulkTank	Isolate b	-	ST1/CC1	84.5	t114	GP3
B387_S144	SAMN42324375	2021-04-12	Wairarapa	Dannervirke	WRP2	Non-aseptic_BulkTank	-	-	ST705/CC151	86.26	t529	GP2
B389_S145	SAMN42324376	2021-04-12	North_Canterbury	Ashburton	NCBY11	Non-aseptic_BulkTank	-	-	ST1/CC1	76.38	t114	GP3
B393_S146	SAMN42324377	2021-04-19	Southland	Invercargill	STH4	Non-aseptic_BulkTank	Isolate a	-	ST1/CC1	84.95	t114	GP3
B394_S147	SAMN48400168	2021-04-19	Southland	Invercargill	STH4	Non-aseptic_BulkTank	Isolate b	-	ST1/CC1	85.01	t114	GP3
B401_S148	SAMN42324378	2021-04-19	Taranaki	Hawera	TNK19	Non-aseptic_BulkTank	Isolate a	-	ST1/CC1	73	t114	GP3
B402_S149	SAMN42324379	2021-04-19	Taranaki	Hawera	TNK19	Non-aseptic_BulkTank	Isolate b	-	ST1/CC1	84.53	t114	GP3
B409_S150	SAMN42324380	2021-04-29	Wairarapa	Eketahuna	WRP8	Non-aseptic_BulkTank	Isolate a	-	ST1/CC1	85.62	t114	GP3
B410_S151	SAMN42324381	2021-04-29	Wairarapa	Eketahuna	WRP8	Non-aseptic_BulkTank	Isolate b	-	ST1/CC1	84.36	t114	GP3
B414_S153	SAMN42324382	2021-04-29	Taranaki	Waverley	TNK40	Non-aseptic_BulkTank	-	-	ST1/CC1	82.6	t114	GP3
B425_S154	SAMN42324383	2021-04-29	North_Canterbury	Ashburton	NCBY12	Non-aseptic_BulkTank	-	-	ST8404/CC1	85.82	t3324	GP3
B449_S155	SAMN42324384	2021-04-30	North_Canterbury	Rolleston	NCBY15	Non-aseptic_BulkTank	Isolate a	-	ST97/CC97	83.85	t12657	GP1
B450_S156	SAMN42324385	2021-04-30	North_Canterbury	Rolleston	NCBY15	Non-aseptic_BulkTank	Isolate b	-	ST97/CC97	77.63	07-23-12-05-17-34-34-33-34	GP1
B455_S157	SAMN42324386	2021-05-05	Otago	Oamaru	OTG3	Non-aseptic_BulkTank	-	-	ST1/CC1	84.47	t114	GP3
B457_S158	SAMN42324387	2021-05-05	Manawatu	Foxton	MWU5	Non-aseptic_BulkTank	-	-	ST1/CC1	82.85	t114	GP3
B460_S159	SAMN42324388	2021-05-05	Manawatu	Foxton	MWU5	Non-aseptic_BulkTank	-	-	ST1/CC1	86.24	t114	GP3
B464_S160	SAMN42324389	2021-05-05	Waikato	Thames	WKO65	Non-aseptic_BulkTank	-	-	ST97/CC97	84.22	07-23-12-05-17-34-34-13-33-34	GP1
B482_S161	SAMN42324390	2021-05-05	Manawatu	Wanganui	MWU8	Non-aseptic_BulkTank	-	-	ST1/CC1	84.23	t114	GP3
B486_S162	SAMN42324391	2021-05-05	Waikato	Otorohanga	WKO2	Non-aseptic_BulkTank	-	-	ST1/CC1	76.49	07-16-34-33-13-22-13	GP3
B497_S163	SAMN42324392	2021-05-06	Manawatu	Marton	MWU14	Non-aseptic_BulkTank	-	-	ST1/CC1	75.75	t114	GP3
B507_S165	SAMN42324393	2021-05-06	South_Canterbury	Fairlie	SCBY1	Non-aseptic_BulkTank	Isolate a	-	ST97/CC97	83.51	07-23-12-21-17-13-13	GP1
B508_S438	SAMN42324394	2021-05-06	South_Canterbury	Fairlie	SCBY1	Non-aseptic_BulkTank	Isolate b	-	ST97/CC97	71.86	07-23-12-21-17-34-13	GP1
B513_S3	SAMN42324395	2021-05-06	Wairarapa	Carterton	WRP4	Non-aseptic_BulkTank	Isolate a	-	ST1/CC1	74.94	t114	GP3
B514_S4	SAMN42324396	2021-05-06	Wairarapa	Carterton	WRP4	Non-aseptic_BulkTank	Isolate b	-	ST1/CC1	84.14	t114	GP3
B520_S10	SAMN42324397	2021-05-06	Northland	Kaikohe	NTH1	Non-aseptic_BulkTank	-	-	ST97/CC97	84.31	t17282	GP1
B521_S11	SAMN42324398	2021-05-06	Waikato	Te Awamutu	WKO1	Non-aseptic_BulkTank	-	-	ST97/CC97	84.23	07-23-12-05-17-34-34-13-33-34	GP1
B531_S21	SAMN42324399	2021-05-17	Taranaki	New Plymouth	TNK2	Non-aseptic_BulkTank	-	-	ST1/CC1	83.01	t114	GP3
B535_S25	SAMN42324400	2021-05-17	Northland	Kaikohe	NTH6	Non-aseptic_BulkTank	-	-	ST97/CC97	83.32	t17282	GP1
B553_S43	SAMN42324401	2021-05-17	Waikato	Cambridge	WKO73	Non-aseptic_BulkTank	-	-	ST705/CC151	84.72	t528	GP2
B556_S46	SAMN42324402	2021-05-17	Manawatu	Palmerston North	MWU2	Non-aseptic_BulkTank	-	-	ST1/CC1	84.24	t114	GP3
B564_S54	SAMN42324403	2021-05-24	Waikato	Tokoroa	WKO35	Non-aseptic_BulkTank	Isolate a	-	ST1640	82.39	121-21-16-34-17-82	GP4
B565_S55	SAMN42324404	2021-05-24	Waikato	Tokoroa	WKO35	Non-aseptic_BulkTank	Isolate b	-	ST1/CC1	83.92	t114	GP3
B566_S56	SAMN42324405	2021-05-24	Waikato	Matamata	WKO76	Non-aseptic_BulkTank	-	-	ST1/CC1	83.92	t114	GP3
B574_S64	SAMN42324406	2021-05-24	Northland	Kaikohe	NTH6	Non-aseptic_BulkTank	-	-	ST97/CC97	84.12	07-23-12-05-17-34-34-34-13-33-34	GP1
B587_S77	SAMN42324407	2021-06-02	Northland	Kaikohe	NTH6	Non-aseptic_BulkTank	Isolate a	-	ST97/CC97	80.4	t17282	GP1
B588_S78	SAMN42324408	2021-06-02	Northland	Kaikohe	NTH6	Non-aseptic_BulkTank	Isolate b	-	ST97/CC97	84.1	t17282	GP1
B589_S79	SAMN42324409	2021-06-02	Manawatu	Foxton	MWU6	Non-aseptic_BulkTank	Isolate a	-	ST97/CC97	85.34	t17282	GP1
B591_S81	SAMN42324410	2021-06-02	Manawatu	Foxton	MWU6	Non-aseptic_BulkTank	Isolate b	-	ST1/CC1	85.14	t114	GP3
B592_S82	SAMN42324411	2021-06-02	Waikato	Huntly	WKO26	Non-aseptic_BulkTank	-	-	ST1/CC1	83.93	t114	GP3
B610_S166	SAMN42324412	2021-06-02	Taranaki	New Plymouth	TNK2	Non-aseptic_BulkTank	-	-	ST1/CC1	85.85	t114	GP3
B611_S167	SAMN42324413	2021-06-02	Auckland	Wellsford	AKL1	Non-aseptic_BulkTank	-	-	ST1/CC1	84.12	t114	GP3
B651_S168	SAMN42324414	2021-07-28	Northland	Kaitaia	NTH4	Non-aseptic_BulkTank	Isolate a	-	ST8/CC8	85.55	t656	GP1
B652_S169	SAMN42324415	2021-07-28	Northland	Kaitaia	NTH4	Non-aseptic_BulkTank	Isolate b	-	ST8/CC8	84.83	t4146	GP1
B654_S170	SAMN42324416	2021-07-28	Auckland	Wellsford	AKL3	Non-aseptic_BulkTank	-	-	ST8/CC8	83.91	t4146	GP1
B661_S171	SAMN42324417	2021-07-27	Waikato	Hamilton	WKO80	Non-aseptic_BulkTank	Isolate a	-	ST97/CC97	83.02	14-12-05-17-34-34-34-13-33-34	GP1
B663_S172	SAMN42324418	2021-07-27	Waikato	Hamilton	WKO80	Non-aseptic_BulkTank	Isolate b	-	ST97/CC97	83.45	14-12-05-17-34-34-34-13-33-34	GP1
B677_S173	SAMN42324419	2021-09-01	Taranaki	Hawera	TNK4	Non-aseptic_BulkTank	Isolate a	-	ST1/CC1	85.26	t114	GP3
B680_S175	SAMN42324420	2021-09-01	Taranaki	Hawera	TNK4	Non-aseptic_BulkTank	Isolate b	-	ST1/CC1	82.91	t114	GP3
B682_S176	SAMN42324421	2021-09-14	Bay_of_Plenty	Opotiki	BOP4	Non-aseptic_BulkTank	-	-	ST1/CC1	85.96	t114	GP3
B691_S178	SAMN42324423	2021-09-14	Waikato	Matamata	WKO71	Non-aseptic_BulkTank	Isolate a	-	ST1/CC1	84.07	t114	GP3
B692_S179	SAMN42324424	2021-09-14	Waikato	Matamata	WKO71	Non-aseptic_BulkTank	Isolate b	-	ST1/CC1	83.72	t114	GP3
B701_S180	SAMN42324425	2021-09-07	Bay_of_Plenty	Murupara	BOP10	Non-aseptic_BulkTank	Isolate a	-	ST1/CC1	84.83	t114	GP3
B702_S181	SAMN42324426	2021-09-07	Bay_of_Plenty	Murupara	BOP10	Non-aseptic_BulkTank	Isolate b	-	ST1/CC1	84.87	t114	GP3
B703_S182	SAMN42324427	2021-09-07	Bay_of_Plenty	Murupara	BOP10	Non-aseptic_BulkTank	Isolate c	-	ST1/CC1	85.46	t114	GP3
B704_S183	SAMN48400169	2021-09-07	Taranaki	Hawera	TNK12	Non-aseptic_BulkTank	Isolate a	-	ST1/CC1	83.94	t114	GP3
B705_S184	SAMN42324428	2021-09-07	Taranaki	Hawera	TNK12	Non-aseptic_BulkTank	Isolate b	-	ST1/CC1	85.11	t114	GP3
B706_S185	SAMN48400170	2021-09-07	Taranaki	Hawera	TNK12	Non-aseptic_BulkTank	Isolate c	-	ST1/CC1	84.49	t114	GP3
B707_S186	SAMN48400171	2021-09-07	Taranaki	Hawera	TNK12	Non-aseptic_BulkTank	Isolate d	-	ST1/CC1	85.65	t114	GP3
B708_S187	SAMN48400172	2021-09-07	Taranaki	New Plymouth	TNK43	Non-aseptic_BulkTank	Isolate a	-	ST1/CC1	84.79	t114	GP3
B709_S674	SAMN42324429	2021-09-07	Taranaki	New Plymouth	TNK43	Non-aseptic_BulkTank	Isolate b	-	ST1/CC1	83.35	t114	GP3
B710_S675	SAMN42324430	2021-09-07	Taranaki	New Plymouth	TNK43	Non-aseptic_BulkTank	Isolate c	-	ST6161/CC1	84.02	t114	GP3
B711_S676	SAMN42324431	2021-09-07	Taranaki	New Plymouth	TNK43	Non-aseptic_BulkTank	Isolate d	-	ST1/CC1	83.46	t114	GP3
B712_S677	SAMN42324432	2021-09-07	Taranaki	New Plymouth	TNK43	Non-aseptic_BulkTank	Isolate e	-	ST1/CC1	86.73	t114	GP3
B715_S678	SAMN42324433	2021-09-06	Waikato	Taupiri	WKO18	Non-aseptic_BulkTank	Isolate a	-	ST1/CC1	83.75	t114	GP3
B716_S679	SAMN42324434	2021-09-06	Waikato	Taupiri	WKO18	Non-aseptic_BulkTank	Isolate b	-	ST1/CC1	86.54	t114	GP3
B719_S680	SAMN42324435	2021-09-14	Western_Uplands	Te Kuiti	WU2	Non-aseptic_BulkTank	-	-	ST1/CC1	84.31	t114	GP3
B722_S683	SAMN42324437	2021-09-13	Taranaki	Inglewood	TNK31	Non-aseptic_BulkTank	Isolate b	-	ST97/CC97	81.43	t521	GP1
B723_S684	SAMN48400173	2021-09-13	Taranaki	Patea	TNK44	Non-aseptic_BulkTank	-	-	ST1/CC1	86.44	t114	GP3
B725_S685	SAMN42324438	2021-09-07	Taranaki	Patea	TNK44	Non-aseptic_BulkTank	Isolate a	-	ST1/CC1	84.29	t114	GP3
B727_S686	SAMN42324439	2021-09-07	Taranaki	Patea	TNK44	Non-aseptic_BulkTank	Isolate b	-	ST1/CC1	87.6	t114	GP3
B728_S687	SAMN42324440	2021-09-07	Taranaki	Patea	TNK44	Non-aseptic_BulkTank	Isolate c	-	ST1/CC1	87.2	t114	GP3
B730_S689	SAMN42324441	2021-08-31	Taranaki	Opunake	TNK36	Non-aseptic_BulkTank	-	-	ST1/CC1	80.94	t114	GP3
B733_S691	SAMN42324442	2021-08-30	Western_Uplands	Te Kuiti	WU2	Non-aseptic_BulkTank	-	-	ST1/CC1	86.63	t114	GP3
B734_S692	SAMN48400174	2021-08-30	Waikato	Te Awamutu	WKO81	Non-aseptic_BulkTank	-	-	ST1/CC1	86.09	t114	GP3
B741_S693	SAMN42324443	2021-08-24	Waikato	Te Awamutu	WKO81	Non-aseptic_BulkTank	Isolate a	-	ST1/CC1	82.37	t114	GP3
B743_S694	SAMN42324444	2021-08-24	Waikato	Te Awamutu	WKO81	Non-aseptic_BulkTank	Isolate b	-	ST1/CC1	85.75	t114	GP3
B747_S695	SAMN42324445	2021-09-16	Taranaki	Stratford	TNK37	Aseptic_Quarter	-	41_LB	ST705/CC151	84.93	t529	GP2
B759_S696	SAMN48400175	2021-09-13	Waikato	Hamilton	WKO62	Aseptic_Quarter	Isolate a	81_RB	ST1/CC1	85.71	t114	GP3
B763_S697	SAMN42324446	2021-09-13	Waikato	Hamilton	WKO62	Aseptic_Quarter	Isolate b	81_RB	ST1/CC1	85.03	t114	GP3
B772_S698	SAMN42324447	2021-09-13	Waikato	Hamilton	WKO62	Aseptic_Quarter	-	293_RF	ST1/CC1	85.54	t114	GP3
B777_S699	SAMN42324448	2021-09-21	Taranaki	Hawera	TNK48	Non-aseptic_BulkTank	Isolate a	-	ST1/CC1	86.23	t114	GP3
B778_S700	SAMN42324449	2021-09-21	Taranaki	Hawera	TNK48	Non-aseptic_BulkTank	Isolate b	-	ST1/CC1	87.06	t114	GP3
B779_S701	SAMN42324450	2021-09-21	Taranaki	Hawera	TNK48	Non-aseptic_BulkTank	Isolate c	-	ST1/CC1	79.41	t114	GP3
B780_S702	SAMN42324451	2021-09-21	Taranaki	Hawera	TNK48	Non-aseptic_BulkTank	Isolate d	-	ST1/CC1	86.81	t114	GP3
B783_S703	SAMN42324452	2021-09-22	Northland	Maungatapere	NTH7	Non-aseptic_BulkTank	-	-	ST1/CC1	86.77	t114	GP3
B785_S704	SAMN42324453	2021-09-20	Wairarapa	Masterton	WRP3	Non-aseptic_BulkTank	Isolate a	-	ST1/CC1	86.06	t114	GP3
B786_S705	SAMN42324454	2021-09-20	Wairarapa	Masterton	WRP3	Non-aseptic_BulkTank	Isolate b	-	ST1/CC1	87.47	t114	GP3
B787_S706	SAMN42324455	2021-09-20	Wairarapa	Masterton	WRP3	Non-aseptic_BulkTank	Isolate c	-	ST705/CC151	87.56	t528	GP2
B788_S707	SAMN42324456	2021-09-20	Wairarapa	Masterton	WRP3	Non-aseptic_BulkTank	Isolate d	-	ST1/CC1	86.24	t114	GP3
B789_S708	SAMN42324457	2021-09-22	Waikato	Te Kauwhata	WKO37	Non-aseptic_BulkTank	Isolate a	-	ST1/CC1	87.35	t114	GP3
B790_S709	SAMN42324458	2021-09-22	Waikato	Te Kauwhata	WKO37	Non-aseptic_BulkTank	Isolate b	-	ST1/CC1	83.08	t114	GP3
B791_S710	SAMN42324459	2021-09-22	Waikato	Te Kauwhata	WKO37	Non-aseptic_BulkTank	Isolate c	-	ST97/CC97	86.8	t359	GP1
B792_S711	SAMN42324460	2021-09-22	Waikato	Te Kauwhata	WKO37	Non-aseptic_BulkTank	Isolate d	-	ST97/CC97	86.19	t359	GP1
B793_S712	SAMN42324461	2021-09-19	Taranaki	Stratford	TNK11	Non-aseptic_BulkTank	Isolate a	-	ST1/CC1	85.73	t6980	GP3
B794_S713	SAMN42324462	2021-09-19	Taranaki	Stratford	TNK11	Non-aseptic_BulkTank	Isolate b	-	ST1/CC1	86.58	t6980	GP3
B795_S714	SAMN48400176	2021-09-19	Taranaki	Stratford	TNK11	Non-aseptic_BulkTank	Isolate c	-	ST1/CC1	86.73	t6980	GP3
B796_S715	SAMN42324463	2021-09-19	Taranaki	Stratford	TNK11	Non-aseptic_BulkTank	Isolate d	-	ST1/CC1	86.5	t6980	GP3
B801_S716	SAMN42324464	2021-09-20	Manawatu	Feilding	MWU3	Non-aseptic_BulkTank	-	-	ST1/CC1	86.79	t114	GP3
B803_S717	SAMN42324465	2021-09-22	Waikato	Te Awamutu	WKO19	Non-aseptic_BulkTank	-	-	ST97/CC97	88.09	t2802	GP1
B805_S718	SAMN42324466	2021-09-20	Taranaki	Stratford	TNK8	Non-aseptic_BulkTank	Isolate a	-	ST97/CC97	85.76	t5693	GP1
B806_S719	SAMN42324467	2021-09-20	Taranaki	Stratford	TNK8	Non-aseptic_BulkTank	Isolate b	-	ST97/CC97	82.19	t5693	GP1
B807_S720	SAMN48400177	2021-09-20	Taranaki	Stratford	TNK8	Non-aseptic_BulkTank	Isolate c	-	ST97/CC97	78.93	t6367	GP1
B808_S721	SAMN42324468	2021-09-20	Taranaki	Stratford	TNK8	Non-aseptic_BulkTank	Isolate d	-	ST97/CC97	81.14	t1182	GP1
B810_S722	SAMN48400178	2021-09-20	Taranaki	Stratford	TNK8	Non-aseptic_BulkTank	Isolate e	-	ST97/CC97	81.74	t6367	GP1
B811_S723	SAMN48400179	2021-09-20	Taranaki	Stratford	TNK8	Non-aseptic_BulkTank	Isolate f	-	ST97/CC97	81.39	t5693	GP1
B812_S724	SAMN42324469	2021-09-20	Taranaki	Stratford	TNK8	Non-aseptic_BulkTank	Isolate g	-	ST97/CC97	82.64	t5693	GP1
B814_S725	SAMN42324470	2021-09-21	Waikato	Tirau	WKO50	Non-aseptic_BulkTank	-	-	ST1/CC1	88.38	t114	GP3
B819_S726	SAMN42324471	2021-09-29	Taranaki	New Plymouth	TNK20	Non-aseptic_BulkTank	Isolate a	-	ST1/CC1	86.8	t114	GP3
B820_S727	SAMN42324472	2021-09-29	Taranaki	New Plymouth	TNK20	Non-aseptic_BulkTank	Isolate b	-	ST1/CC1	86.94	t114	GP3
B824_S728	SAMN42324473	2021-09-29	Waikato	Waihi	WKO86	Non-aseptic_BulkTank	Isolate a	-	ST1/CC1	87.5	t127	GP3
B826_S730	SAMN42324475	2021-09-29	Waikato	Waihi	WKO86	Non-aseptic_BulkTank	Isolate c	-	ST1/CC1	88.57	t127	GP3
B834_S731	SAMN42324476	2021-09-30	Nelson/Marlborough	Murchison	NM7	Non-aseptic_BulkTank	Isolate a	-	ST1/CC1	85.16	t114	GP3
B835_S732	SAMN42324477	2021-09-30	Nelson/Marlborough	Murchison	NM7	Non-aseptic_BulkTank	Isolate b	-	ST1/CC1	87.14	t114	GP3
B836_S733	SAMN48400180	2021-09-30	Nelson/Marlborough	Murchison	NM7	Non-aseptic_BulkTank	Isolate c	-	ST8407/CC1	83.21	t114	GP3
B842_S737	SAMN42324481	2021-10-04	Bay_of_Plenty	Tauranga	BOP2	Non-aseptic_BulkTank	Isolate d	-	ST1/CC1	85.9	t3324	GP3
B843_S738	SAMN42324482	2021-10-05	Taranaki	New Plymouth	TNK39	Non-aseptic_BulkTank	Isolate a	-	ST1/CC1	85.77	t114	GP3
B844_S739	SAMN42324483	2021-10-05	Taranaki	New Plymouth	TNK39	Non-aseptic_BulkTank	Isolate b	-	ST1/CC1	84.69	t114	GP3
B845_S740	SAMN42324484	2021-10-05	Central_Plateau	Rotorua	CP1	Non-aseptic_BulkTank	Isolate a	-	ST1/CC1	85.19	t114	GP3
B846_S741	SAMN42324485	2021-10-05	Central_Plateau	Rotorua	CP1	Non-aseptic_BulkTank	Isolate b	-	ST1/CC1	83.51	t114	GP3
B847_S742	SAMN42324486	2021-10-05	Central_Plateau	Rotorua	CP1	Non-aseptic_BulkTank	Isolate c	-	ST1/CC1	85.65	t114	GP3
B848_S743	SAMN42324487	2021-10-05	Central_Plateau	Rotorua	CP1	Non-aseptic_BulkTank	Isolate d	-	ST1/CC1	86.82	t114	GP3
B849_S744	SAMN42324488	2021-10-05	Wairarapa	Norsewood	WRP1	Non-aseptic_BulkTank	Isolate a	-	ST1/CC1	85.8	t114	GP3
B850_S745	SAMN48400181	2021-10-05	Wairarapa	Norsewood	WRP1	Non-aseptic_BulkTank	Isolate b	-	ST1/CC1	86.57	t114	GP3
B851_S746	SAMN42324489	2021-10-05	Wairarapa	Norsewood	WRP1	Non-aseptic_BulkTank	Isolate c	-	ST8412/CC1	85.82	t177	GP3
B852_S747	SAMN42324490	2021-10-05	Wairarapa	Norsewood	WRP1	Non-aseptic_BulkTank	Isolate d	-	ST1/CC1	82.31	t114	GP3
B859_S748	SAMN42324491	2021-10-06	Waikato	Matamata	WKO61	Non-aseptic_BulkTank	-	-	ST1/CC1	85.37	t114	GP3
B872_S749	SAMN42324492	2021-10-04	Waikato	Te Awamutu	WKO81	Non-aseptic_BulkTank	-	-	ST1/CC1	84.88	t114	GP3
B877_S752	SAMN42324494	2021-10-06	Taranaki	Hawera	TNK46	Non-aseptic_BulkTank	Isolate a	-	ST188/CC188	84.08	t1858	GP1
B878_S753	SAMN42324495	2021-10-06	Taranaki	Hawera	TNK46	Non-aseptic_BulkTank	Isolate b	-	ST188/CC188	84.29	t1858	GP1
B879_S754	SAMN42324496	2021-10-04	Taranaki	Hawera	TNK24	Non-aseptic_BulkTank	Isolate a	-	ST1/CC1	84.75	t114	GP3
B880_S755	SAMN42324497	2021-10-04	Taranaki	Hawera	TNK24	Non-aseptic_BulkTank	Isolate b	-	ST1/CC1	86.3	t114	GP3
B882_S757	SAMN48400182	2021-10-04	Taranaki	Hawera	TNK24	Non-aseptic_BulkTank	Isolate d	-	ST1/CC1	86.69	t114	GP3
B887_S758	SAMN42324498	2021-10-06	Taranaki	Hawera	TNK32	Non-aseptic_BulkTank	-	-	ST1/CC1	85.24	t114	GP3
B895_S760	SAMN42324499	2021-10-03	Taranaki	New Plymouth	TNK7	Non-aseptic_BulkTank	-	-	ST705/CC151	85.81	t528	GP2
B898_S761	SAMN42324500	2021-10-03	Central_Plateau	Rotorua	CP2	Non-aseptic_BulkTank	Isolate a	-	ST1/CC1	85.3	t114	GP3
B899_S762	SAMN42324501	2021-10-03	Central_Plateau	Rotorua	CP2	Non-aseptic_BulkTank	Isolate b	-	ST1/CC1	85.58	t114	GP3
B900_S763	SAMN42324502	2021-10-03	Central_Plateau	Rotorua	CP2	Non-aseptic_BulkTank	Isolate c	-	ST1/CC1	85.59	t114	GP3
B908_S390	SAMN42324505	2021-10-11	Northland	Dargaville	NTH8	Non-aseptic_BulkTank	Isolate a	-	ST1/CC1	86.01	t114	GP3
B909_S391	SAMN42324506	2021-10-11	Northland	Dargaville	NTH8	Non-aseptic_BulkTank	Isolate b	-	ST1/CC1	84.78	t114	GP3
B916_S394	SAMN42324507	2021-10-10	Taranaki	Stratford	TNK3	Non-aseptic_BulkTank	Isolate a	-	ST1/CC1	83.64	t114	GP3
B917_S395	SAMN42324508	2021-10-10	Taranaki	Stratford	TNK3	Non-aseptic_BulkTank	Isolate b	-	ST1/CC1	84.89	t114	GP3
B918_S396	SAMN42324509	2021-10-10	Taranaki	Stratford	TNK3	Non-aseptic_BulkTank	Isolate c	-	ST1/CC1	82.43	t114	GP3
B921_S397	SAMN42324510	2021-10-10	Bay_of_Plenty	Whakatane	BOP9	Non-aseptic_BulkTank	Isolate a	-	ST1/CC1	85.66	t114	GP3
B922_S398	SAMN42324511	2021-10-10	Bay_of_Plenty	Whakatane	BOP9	Non-aseptic_BulkTank	Isolate b	-	ST1/CC1	86.54	t114	GP3
B923_S399	SAMN42324512	2021-10-10	Bay_of_Plenty	Whakatane	BOP9	Non-aseptic_BulkTank	Isolate c	-	ST1/CC1	84.94	t114	GP3
B925_S401	SAMN42324513	2021-10-10	Western_Uplands	Te Kuiti	WU2	Non-aseptic_BulkTank	-	-	ST1/CC1	84.8	t114	GP3
B928_S403	SAMN42324514	2021-10-10	Taranaki	Eltham	TNK42	Non-aseptic_BulkTank	-	-	ST1/CC1	83.4	t114	GP3
B931_S404	SAMN42324515	2021-10-13	Waikato	Taupiri	WKO29	Non-aseptic_BulkTank	-	-	ST1/CC1	86.73	t114	GP3
B933_S405	SAMN42324516	2021-10-13	Waikato	Hamilton	WKO80	Non-aseptic_BulkTank	Isolate a	-	ST97/CC97	82.84	14-12-05-17-34-34-34-13-33-34	GP1
B934_S406	SAMN42324517	2021-10-13	Waikato	Hamilton	WKO80	Non-aseptic_BulkTank	Isolate b	-	ST97/CC97	84.47	14-12-05-17-34-34-34-13-33-34	GP1
B935_S407	SAMN42324518	2021-10-12	Waikato	Huntly	WKO17	Non-aseptic_BulkTank	Isolate a	-	ST1/CC1	83.94	t114	GP3
B936_S408	SAMN42324519	2021-10-12	Waikato	Huntly	WKO17	Non-aseptic_BulkTank	Isolate b	-	ST1/CC1	85.9	t114	GP3
B944_S411	SAMN48400183	2021-10-14	Waikato	Hamilton	WKO62	Aseptic_Quarter	-	41_LF	ST1/CC1	85.72	t114	GP3
B949_S579	SAMN42324520	2021-10-14	Waikato	Hamilton	WKO62	Aseptic_Quarter	-	81_RF	ST1/CC1	81.36	t114	GP3
B972_S413	SAMN42324521	2021-10-14	Waikato	Hamilton	WKO62	Aseptic_Quarter	-	278_LB	ST1/CC1	86.39	t114	GP3
B973_S414	SAMN42324522	2021-10-14	Waikato	Hamilton	WKO62	Aseptic_Quarter	-	278_RB	ST1/CC1	85.36	t114	GP3
B974_S415	SAMN42324523	2021-10-14	Waikato	Hamilton	WKO62	Aseptic_Quarter	-	293_RF	ST1/CC1	86.1	t114	GP3
B977_S416	SAMN42324524	2021-10-13	Central_Plateau	Atiamuri	CP3	Non-aseptic_BulkTank	-	-	ST1/CC1	86.83	t114	GP3
B978_S417	SAMN42324525	2021-10-13	Waikato	Te Awamutu	WKO64	Non-aseptic_BulkTank	-	-	ST1/CC1	85.25	t114	GP3
B979_S418	SAMN42324526	2021-10-17	Waikato	Te Awamutu	WKO64	Non-aseptic_BulkTank	-	-	ST705/CC151	80.81	t529	GP2
B981_S419	SAMN42324527	2021-10-13	Central_Plateau	Atiamuri	CP6	Non-aseptic_BulkTank	-	-	ST8426/CC1	86.15	t114	GP3
B989_S420	SAMN42324528	2021-10-18	Northland	Whangarei	NTH9	Non-aseptic_BulkTank	Isolate a	-	ST1/CC1	84.68	t693	GP3
B994_S422	SAMN42324530	2021-10-18	Otago	Omakau	OTG4	Non-aseptic_BulkTank	-	-	ST97/CC97	83.74	t11659	GP1
B995_S423	SAMN42324531	2021-10-21	Waikato	Ngatea	WKO32	Non-aseptic_BulkTank	Isolate a	-	ST1/CC1	85.45	t114	GP3
B996_S424	SAMN42324532	2021-10-21	Waikato	Ngatea	WKO32	Non-aseptic_BulkTank	Isolate b	-	ST1/CC1	85	t114	GP3
B997_S425	SAMN42324533	2021-10-21	Waikato	Ngatea	WKO32	Non-aseptic_BulkTank	Isolate c	-	ST1/CC1	86.72	t114	GP3
B998_S426	SAMN42324534	2021-10-21	Waikato	Ngatea	WKO32	Non-aseptic_BulkTank	Isolate d		ST1/CC1	86.06	t114	GP3
B999_S427	SAMN42324535	2021-10-27	North_Canterbury	Oxford	NCBY1	Non-aseptic_BulkTank	Isolate d		ST1/CC1	84.23	t114	GP3
BOV15_S621	SAMN48400184	2005	Taranaki	Taranaki	TNK17	Aseptic_Quarter	-	15_QTR	ST1/CC1	87.73	t114	GP3
BOV18_S633	SAMN48400185	2005	Taranaki	Taranaki	TNK17	Aseptic_Quarter	-	18_QTR	ST1/CC1	89.02	t114	GP3
BOV21_S645	SAMN48400186	2005	Taranaki	Taranaki	TNK17	Aseptic_Quarter	-	21_QTR	ST1/CC1	89.03	t114	GP3
BOV24_S657	SAMN48400187	2005	Taranaki	Taranaki	TNK17	Aseptic_Quarter	-	24_QTR	ST1/CC1	87.27	t114	GP3
BOV27_S669	SAMN48400188	2005	Taranaki	Taranaki	TNK17	Aseptic_Quarter	-	27_QTR	ST1/CC1	88.37	t114	GP3
BOV3_S597	SAMN48400189	2005	Taranaki	Taranaki	TNK17	Aseptic_Quarter	-	3_QTR	ST1/CC1	88.77	t114	GP3
BOV30_S586	SAMN48400190	2005	Taranaki	Taranaki	TNK17	Aseptic_Quarter	-	30_QTR	ST1/CC1	88.68	t114	GP3
BOV33_S598	SAMN48400191	2005	Taranaki	Taranaki	TNK17	Aseptic_Quarter	-	33_QTR	ST1/CC1	89.45	t114	GP3
BOV36_S610	SAMN48400192	2005	Taranaki	Taranaki	TNK17	Aseptic_Quarter	-	36_QTR	ST1/CC1	88.45	t114	GP3
BOV39_S622	SAMN48400193	2005	Taranaki	Taranaki	TNK17	Aseptic_Quarter	-	39_QTR	ST1/CC1	88.2	t114	GP3
BOV42_S634	SAMN48400194	2005	Taranaki	Taranaki	TNK17	Aseptic_Quarter	-	42_QTR	ST1/CC1	88.03	t114	GP3
BOV49_S646	SAMN48400195	2005	Taranaki	Taranaki	TNK17	Aseptic_Quarter	-	49_QTR	ST1/CC1	88.9	t114	GP3
BOV52_S658	SAMN48400196	2005	Taranaki	Taranaki	TNK17	Aseptic_Quarter	-	52_QTR	ST1/CC1	88.63	t114	GP3
BOV55_S670	SAMN48400197	2005	Taranaki	Taranaki	TNK17	Aseptic_Quarter	-	55_QTR	ST1/CC1	89.36	t114	GP3
BOV58_S587	SAMN48400198	2005	Taranaki	Taranaki	TNK17	Aseptic_Quarter	-	58_QTR	ST1/CC1	88.84	t114	GP3
BOV63_S599	SAMN42324536	2005	Taranaki	Taranaki	TNK17	Aseptic_Quarter	-	63_QTR	ST1/CC1	86.89	t114	GP3
BOV67_S611	SAMN48400199	2005	Taranaki	Taranaki	TNK17	Aseptic_Quarter	-	67_QTR	ST1/CC1	89.97	t114	GP3
BOV70_S623	SAMN48400200	2005	Taranaki	Taranaki	TNK17	Aseptic_Quarter	-	70_QTR	ST1/CC1	88.49	t114	GP3
BOV73_S635	SAMN48400201	2005	Taranaki	Taranaki	TNK17	Aseptic_Quarter	-	73_QTR	ST1/CC1	89.12	t114	GP3
BOV76_S647	SAMN48400202	2005	Taranaki	Taranaki	TNK17	Aseptic_Quarter	-	76_QTR	ST1/CC1	88.51	t114	GP3
BOV79_S659	SAMN48400203	2005	Taranaki	Taranaki	TNK17	Aseptic_Quarter	-	79_QTR	ST1/CC1	88.46	t114	GP3
BOV82_S588	SAMN48400204	2005	Taranaki	Taranaki	TNK17	Aseptic_Quarter	-	82_QTR	ST1/CC1	88.69	t114	GP3
BOV86_S600	SAMN48400205	2005	Taranaki	Taranaki	TNK17	Aseptic_Quarter	-	86_QTR	ST1/CC1	87.96	t114	GP3
BOV89_S612	SAMN42324537	2005	Taranaki	Taranaki	TNK17	Aseptic_Quarter	-	89_QTR	ST1/CC1	89.62	t114	GP3
BOV9_S609	SAMN42324540	2005	Taranaki	Taranaki	TNK17	Aseptic_Quarter	-	9_QTR	ST1/CC1	89.71	t114	GP3
BOV91_S624	SAMN48400206	2005	Taranaki	Taranaki	TNK17	Aseptic_Quarter	-	91_QTR	ST1/CC1	84.03	t114	GP3
BOV94_S636	SAMN42324538	2005	Taranaki	Taranaki	TNK17	Aseptic_Quarter	-	94_QTR	ST1/CC1	88.17	t114	GP3
BOV95_S648	SAMN42324539	2005	Taranaki	Taranaki	TNK17	Aseptic_Quarter	-	95_QTR	ST1/CC1	89.01	t114	GP3
BOV96_S660	SAMN48400207	2005	Taranaki	Taranaki	TNK17	Aseptic_Quarter	-	96_QTR	ST1/CC1	88.13	t114	GP3
C315_10	SAMN48400208	2022-04-21	Waikato	Hamilton	WKO62	Aseptic_Quarter	-	217_RB	ST1/CC1	89.5	t114	GP3
C315_11	SAMN48400209	2022-03-28	North_Canterbury	Ashburton	NCBY20	Aseptic_Quarter	-	70_LF	ST97/CC97	87.95	t2734	GP1
C315_12	SAMN48400210	2022-03-28	North_Canterbury	Ashburton	NCBY20	Aseptic_Quarter	-	70_LB	ST97/CC97	86.34	t2734	GP1
C315_13	SAMN48400211	2022-03-28	North_Canterbury	Ashburton	NCBY20	Aseptic_Quarter	-	113_RF	ST97/CC97	89.8	t2734	GP1
C315_14	SAMN48400212	2022-03-28	North_Canterbury	Ashburton	NCBY20	Aseptic_Quarter	-	113_RB	ST97/CC97	87.13	t2734	GP1
C315_15	SAMN48400213	2022-03-28	North_Canterbury	Ashburton	NCBY20	Aseptic_Quarter	-	170_RF	ST97/CC97	89.89	t2734	GP1
C315_16	SAMN48400214	2022-03-28	North_Canterbury	Ashburton	NCBY20	Aseptic_Quarter	-	170_RB	ST97/CC97	91.35	t2734	GP1
C315_17	SAMN48400215	2022-03-28	North_Canterbury	Ashburton	NCBY20	Aseptic_Quarter	-	310_LF	ST97/CC97	88.39	t2734	GP1
C315_18	SAMN48400216	2022-03-28	North_Canterbury	Ashburton	NCBY20	Aseptic_Quarter	-	310_RF	ST97/CC97	87.93	t2734	GP1
C315_19	SAMN48400217	2022-04-13	Southland	Gore	STH14	Aseptic_Quarter	-	1214_LF	ST1/CC1	90.44	t114	GP3
C315_2	SAMN48400218	2022-03-06	Waikato	Te Awamutu	WKO40	Non-aseptic_BulkTank	Isolate a	-	ST1/CC1	75.33	t114	GP3
C315_20	SAMN48400219	2022-04-13	Southland	Gore	STH14	Aseptic_Quarter	-	1214_RB	ST1/CC1	88.77	t114	GP3
C315_21	SAMN48400220	2022-09-29	Waikato	Walton	WKO74	Aseptic_Quarter	-	95_RF	ST97/CC97	89	07-23-12-05-17-34-34-33-34	GP1
C315_22	SAMN48400221	2022-09-29	Waikato	Walton	WKO74	Aseptic_Quarter	-	95_RB	ST97/CC97	87.57	07-23-12-05-17-34-34-33-34	GP1
C315_23	SAMN48400222	2022-09-29	Waikato	Walton	WKO74	Aseptic_Quarter	-	179_RB	ST97/CC97	89.75	07-23-12-05-17-34-34-33-34	GP1
C315_24	SAMN48400223	2022-09-29	Waikato	Walton	WKO74	Aseptic_Quarter	-	250_LF	ST97/CC97	87.06	07-23-12-05-17-34-34-33-34	GP1
C315_25	SAMN48400224	2022-09-29	Waikato	Walton	WKO74	Aseptic_Quarter	-	250_LB	ST97/CC97	89.36	07-23-12-05-17-34-34-33-34	GP1
C315_26	SAMN48400225	2022-10-27	Manawatu	Palmerston North	MWU4	Non-aseptic_BulkTank	Isolate a	-	ST705/CC151	90.35	t528	GP2
C315_27	SAMN48400226	2022-10-27	Manawatu	Palmerston North	MWU4	Non-aseptic_BulkTank	Isolate b	-	ST705/CC151	89.51	t528	GP2
C315_3	SAMN48400227	2022-03-06	Waikato	Te Awamutu	WKO40	Non-aseptic_BulkTank	Isolate b	-	ST1/CC1	81.32	t114	GP3
C315_30	SAMN48400228	2023-01-12	Southland	Invercargill	STH17	Non-aseptic_BulkTank	Isolate a	-	ST1/CC1	82.07	t114	GP3
C315_33	SAMN48400229	2023-01-11	Waikato	Te Awamutu	WKO40	Non-aseptic_BulkTank	Isolate b	-	ST1/CC1	88.42	t114	GP3
C315_35	SAMN48400230	2023-01-11	West_Coast	Westport	WC2	Non-aseptic_BulkTank	Isolate b	-	ST1/CC1	88.13	t114	GP3
C315_36	SAMN48400231	2023-01-26	Wairarapa	Wairarapa	WRP11	Aseptic_Quarter	-	126_RF	ST97/CC97	88.65	t2802	GP1
C315_37	SAMN48400232	2023-01-26	Wairarapa	Wairarapa	WRP11	Aseptic_Quarter	-	126_LB	ST97/CC97	88.01	t1190	GP1
C315_38	SAMN48400233	2023-01-26	Wairarapa	Wairarapa	WRP11	Aseptic_Quarter	-	126_RB	ST97/CC97	87.51	t2802	GP1
C315_39	SAMN48400234	2023-01-26	Wairarapa	Wairarapa	WRP11	Aseptic_Quarter	-	462_LF	ST97/CC97	86.93	t2802	GP1
C315_4	SAMN48400235	2022-03-06	Waikato	Te Awamutu	WKO40	Non-aseptic_BulkTank	-	-	ST1/CC1	81.32	t114	GP3
C315_40	SAMN48400236	2023-01-26	Wairarapa	Wairarapa	WRP11	Aseptic_Quarter	-	462_LB	ST97/CC97	88.73	t2734	GP1
C315_41	SAMN48400237	2023-01-26	Wairarapa	Wairarapa	WRP11	Aseptic_Quarter	-	486_LB	ST97/CC97	87.99	t2802	GP1
C315_42	SAMN48400238	2023-01-26	Wairarapa	Wairarapa	WRP11	Aseptic_Quarter	-	486_RB	ST705/CC151	91.53	t528	GP2
C315_43	SAMN48400239	2023-08-16	Waikato	Hamilton	WKO62	Aseptic_Quarter	-	355_LF	ST1/CC1	89.38	t114	GP3
C315_44	SAMN48400240	2023-08-16	Waikato	Hamilton	WKO62	Aseptic_Quarter	-	355_RB	ST1/CC1	90.07	t114	GP3
C315_45	SAMN48400241	2023-09-04	Waikato	Te Awamutu	WKO40	Non-aseptic_BulkTank	Isolate a	-	ST1/CC1	88.74	t114	GP3
C315_46	SAMN48400242	2023-09-04	Waikato	Te Awamutu	WKO40	Non-aseptic_BulkTank	Isolate b	-	ST1/CC1	84.45	t5407	GP3
C315_5	SAMN48400243	2022-03-23	Waikato	Hamilton	WKO62	Aseptic_Quarter	-	159_RF	ST1/CC1	87.43	t114	GP3
C315_55	SAMN48400244	2023-10-16	Waikato	Hamilton	WKO62	Aseptic_Quarter	a	76_RB	ST1/CC1	89.41	t114	GP3
C315_56	SAMN48400245	2023-11-16	Waikato	Hamilton	WKO62	Aseptic_Quarter	b	76_RB	ST1/CC1	84.17	t114	GP3
C315_59	SAMN48400246	2023-11-14	Taranaki	Kaponga	TNK25	Aseptic_Quarter	-	13_RB	ST1/CC1	91.08	t114	GP3
C315_6	SAMN48400247	2022-04-11	Waikato	Te Awamutu	WKO40	Non-aseptic_BulkTank	Isolate a	-	ST1/CC1	86.7	t114	GP3
C315_60	SAMN48400248	2023-11-14	Taranaki	Kaponga	TNK25	Aseptic_Quarter	-	36_RB	ST1/CC1	89.93	t114	GP3
C315_61	SAMN48400249	2023-11-14	Taranaki	Kaponga	TNK25	Aseptic_Quarter	-	86_RF	ST1/CC1	89.78	t114	GP3
C315_62	SAMN48400250	2023-11-14	Taranaki	Kaponga	TNK25	Aseptic_Quarter	-	109_RB	ST1/CC1	88.63	t114	GP3
C315_63	SAMN48400251	2023-11-14	Taranaki	Kaponga	TNK25	Aseptic_Quarter	-	149_RB	ST1/CC1	88.53	t114	GP3
C315_64	SAMN48400252	2023-11-14	Taranaki	Kaponga	TNK25	Aseptic_Quarter	-	170_LF	ST1/CC1	90.34	t114	GP3
C315_65	SAMN48400253	2023-11-14	Taranaki	Kaponga	TNK25	Aseptic_Quarter	-	181_RB	ST1/CC1	87.71	t114	GP3
C315_66	SAMN48400254	2023-11-14	Taranaki	Kaponga	TNK25	Aseptic_Quarter	-	244_LB	ST1/CC1	90.49	t114	GP3
C315_7	SAMN48400255	2022-04-11	Waikato	Te Awamutu	WKO40	Non-aseptic_BulkTank	Isolate b	-	ST1/CC1	81.14	t114	GP3
C315_74	SAMN48400256	2021-04-29	Taranaki	Waverley	TNK40	Non-aseptic_BulkTank	-	-	ST1/CC1	90.33	t114	GP3
C315_8	SAMN48400257	2022-04-21	Waikato	Hamilton	WKO62	Aseptic_Quarter	-	159_LF	ST1/CC1	88.44	t114	GP3
C315_9	SAMN48400258	2022-04-21	Waikato	Hamilton	WKO62	Aseptic_Quarter	-	217_LB	ST1/CC1	88.67	t114	GP3
K556	SAMN42324663	2019-07-02	Waikato	Tirau	WKO4	Aseptic_Quarter	-	222_RF	ST97/CC97	90.75	07-23-12-05-17-34-34-33-34	GP1
K557	SAMN42324664	2019-07-02	Waikato	Tirau	WKO4	Aseptic_Quarter	-	222_RB	ST97/CC97	90.87	t2844	GP1
K558	SAMN42324665	2019-07-02	Waikato	Te Awamutu	WKO11	Aseptic_Quarter	-	61_LF	ST1640	90.73	t2559	GP4
K559	SAMN42324666	2019-07-02	Waikato	Te Awamutu	WKO11	Aseptic_Quarter	-	73_LB	ST97/CC97	91.95	t9417	GP1
K560	SAMN42324667	2019-07-02	Waikato	Tirau	WKO41	Aseptic_Quarter	-	385_RF	ST8413/CC97	93.4	t4022	GP1
K561	SAMN42324668	2019-07-02	Waikato	Tirau	WKO4	Aseptic_Quarter	-	314_RF	ST97/CC97	91.21	07-23-12-05-17-34-34-33-34	GP1
K562	SAMN42324669	2019-07-02	Waikato	Tirau	WKO4	Aseptic_Quarter	-	329_RF	ST97/CC97	91.32	07-23-12-05-17-34-34-33-34	GP1
K563	SAMN42324670	2019-07-02	Waikato	Tirau	WKO4	Aseptic_Quarter	-	329_RB	ST1/CC1	91.64	t114	GP3
K564	SAMN42324671	2019-07-02	Waikato	Te Awamutu	WKO11	Aseptic_Quarter	-	75_RF	ST97/CC97	91.97	07-23-12-05-17-34-34-34-13-33-34	GP1
K565	SAMN42324672	2019-07-02	Waikato	Te Awamutu	WKO11	Aseptic_Quarter	-	207_RF	ST97/CC97	91.36	t16349	GP1
K566	SAMN42324673	2019-07-02	Waikato	Cambridge	WKO30	Aseptic_Quarter	-	430_LB	ST97/CC97	92.56	07-23-12-05-17-34-34-34-13-33-34	GP1
K567	SAMN42324674	2019-07-02	Waikato	Cambridge	WKO30	Aseptic_Quarter	-	284_RB	ST97/CC97	92.63	07-23-12-05-17-34-34-34-13-33-34	GP1
K568	SAMN42324675	2019-07-02	Waikato	Cambridge	WKO30	Aseptic_Quarter	-	779_RB	ST97/CC97	91.18	07-23-12-05-17-34-34-34-13-33-34	GP1
K569	SAMN42324676	2019-07-02	Waikato	Te Awamutu	WKO54	Aseptic_Quarter	-	71_RB	ST1/CC1	90.57	t114	GP3
K570	SAMN42324677	2019-07-02	Waikato	Te Awamutu	WKO54	Aseptic_Quarter	-	559_RF	ST1/CC1	91.82	t114	GP3
K571	SAMN48400259	2019-07-02	Waikato	Te Awamutu	WKO54	Aseptic_Quarter	-	559_RB	ST1/CC1	91.8	t114	GP3
K572	SAMN42324678	2019-07-02	Waikato	Tirau	WKO4	Aseptic_Quarter	-	99_RF	ST97/CC97	92.01	07-23-12-05-17-34-34-33-34	GP1
K573	SAMN42324679	2019-07-02	Waikato	Tirau	WKO4	Aseptic_Quarter	-	2_LB	ST1/CC1	91.66	t114	GP3
K574	SAMN48400260	2019-07-02	Waikato	Tirau	WKO4	Aseptic_Quarter	-	314_LF	ST97/CC97	91.3	07-23-12-05-17-34-34-33-34	GP1
K575	SAMN42324680	2019-07-02	Waikato	Te Awamutu	WKO54	Aseptic_Quarter	-	315_LF	ST1/CC1	92.77	t114	GP3
K576	SAMN42324681	2019-07-02	Waikato	Te Awamutu	WKO54	Aseptic_Quarter	-	653_RF	ST1/CC1	90.38	t114	GP3
K577	SAMN42324682	2019-07-02	Waikato	Te Awamutu	WKO54	Aseptic_Quarter	-	315_LB	ST1/CC1	90.63	t114	GP3
K578	SAMN42324683	2019-07-02	Waikato	Cambridge	WKO10	Aseptic_Quarter	-	143_LB	ST1/CC1	90.86	t114	GP3
K580	SAMN42324685	2019-07-02	Waikato	Cambridge	WKO10	Aseptic_Quarter	-	259_LF	ST1/CC1	92.74	t114	GP3
K581	SAMN42324686	2019-07-02	Waikato	Tirau	WKO41	Aseptic_Quarter	-	46_LB	ST8411/CC1	92.7	t114	GP3
K582	SAMN42324687	2019-07-02	Otago	Oamaru	OTG2	Aseptic_Quarter	-	176_RF	ST97/CC97	91.3	14-12-05-17-34-34-13-13-33-34	GP1
K583	SAMN42324688	2019-07-02	Waikato	Tirau	WKO41	Aseptic_Quarter	-	231_RB	ST8413/CC97	92.1	t2734	GP1
K585	SAMN42324689	2019-07-02	Waikato	Tirau	WKO41	Aseptic_Quarter	-	419_LB	ST8413/CC97	92.35	t2734	GP1
K586	SAMN42324690	2019-07-02	Waikato	Tirau	WKO41	Aseptic_Quarter	-	419_RB	ST8413/CC97	92.59	t2734	GP1
K587	SAMN42324691	2019-07-02	Otago	Oamaru	OTG2	Aseptic_Quarter	-	88_RF	ST97/CC97	92.27	14-12-05-17-34-34-13-13-33-34	GP1
K588	SAMN42324692	2019-07-02	Otago	Oamaru	OTG2	Aseptic_Quarter	-	88_RB	ST97/CC97	92.93	14-12-05-17-34-34-13-13-33-34	GP1
K589	SAMN42324693	2019-07-02	Otago	Oamaru	OTG2	Aseptic_Quarter	-	479_RF	ST97/CC97	92.95	14-12-05-17-34-34-13-13-33-34	GP1
K590	SAMN42324694	2019-07-02	Otago	Oamaru	OTG2	Aseptic_Quarter	-	479_LF	ST97/CC97	91.72	14-12-05-17-34-34-13-13-33-34	GP1
K591	SAMN42324695	2019-07-02	Southland	Tuatapere	STH9	Aseptic_Quarter	-	542_RB	ST1/CC1	91.67	t114	GP3
K592	SAMN42324696	2019-07-02	Southland	Tuatapere	STH9	Aseptic_Quarter	-	298_LB	ST97/CC97	92.41	t1109	GP1
K593	SAMN42324697	2019-07-02	Southland	Tuatapere	STH9	Aseptic_Quarter	-	278_LB	ST97/CC97	92.46	t1109	GP1
K594	SAMN42324698	2019-07-02	Southland	Tuatapere	STH9	Aseptic_Quarter	-	64_LB	ST97/CC97	91.28	t1109	GP1
K596	SAMN42324699	2019-07-02	Otago	Oamaru	OTG2	Aseptic_Quarter	-	58_LF	ST97/CC97	92.71	14-12-05-17-34-34-13-13-33-34	GP1
K597	SAMN42324700	2019-07-02	Waikato	Te Awamutu	WKO66	Aseptic_Quarter	-	265_RB	ST1/CC1	91.53	t114	GP3
K598	SAMN42324701	2019-07-02	Otago	Oamaru	OTG2	Aseptic_Quarter	-	176_LF	ST97/CC97	93.02	14-12-05-17-34-34-13-13-33-34	GP1
K599	SAMN42324702	2019-07-02	Otago	Oamaru	OTG2	Aseptic_Quarter	-	58_RB	ST97/CC97	91.59	14-12-05-17-34-34-13-13-33-34	GP1
K600	SAMN42324703	2019-07-02	Otago	Oamaru	OTG2	Aseptic_Quarter	-	58_RF	ST97/CC97	92.39	14-12-05-17-34-13-13-33-34	GP1
K601	SAMN42324704	2019-07-02	Otago	Oamaru	OTG2	Aseptic_Quarter	-	44_LF	ST97/CC97	93.1	14-12-05-17-34-34-13-13-33-34	GP1
K602	SAMN42324705	2019-07-02	Otago	Oamaru	OTG2	Aseptic_Quarter	-	44_RF	ST97/CC97	90.02	14-12-05-17-34-34-13-13-33-34	GP1
K603	SAMN42324706	2019-07-02	Southland	Tuatapere	STH9	Aseptic_Quarter	-	761_LB	ST97/CC97	92.05	t1109	GP1
K604	SAMN42324707	2019-07-02	Southland	Tuatapere	STH9	Aseptic_Quarter	-	761_RF	ST97/CC97	91.55	t1109	GP1
K605	SAMN42324708	2019-07-02	Southland	Tuatapere	STH9	Aseptic_Quarter	-	761_RB	ST97/CC97	92.26	t1109	GP1
K606	SAMN42324709	2020-03-11	Western_Uplands	Te Kuiti	WU1	Aseptic_Quarter	-	1657_LB	ST1/CC1	90.69	t114	GP3
K607	SAMN42324710	2020-03-11	Western_Uplands	Te Kuiti	WU1	Aseptic_Quarter	-	1161_LB	ST1/CC1	90.44	t114	GP3
K608	SAMN42324711	2020-03-11	Western_Uplands	Te Kuiti	WU1	Aseptic_Quarter	-	613_LB	ST8428	91.4	121-21-16-34-17-82	GP4
K610	SAMN42324712	2020-03-11	Western_Uplands	Te Kuiti	WU1	Aseptic_Quarter	-	1719_RB	ST1/CC1	90.52	t114	GP3
K612	SAMN48400261	2020-03-11	Western_Uplands	Te Kuiti	WU1	Aseptic_Quarter	-	706_LB	ST1/CC1	91.06	t114	GP3
K613	SAMN42324713	2020-03-11	Western_Uplands	Te Kuiti	WU1	Aseptic_Quarter	-	275_RB	ST1/CC1	91.15	t114	GP3
K614	SAMN42324714	2020-03-11	Western_Uplands	Te Kuiti	WU1	Aseptic_Quarter	-	1772_RB	ST1/CC1	91.36	t114	GP3
K615	SAMN48400262	2020-03-11	Western_Uplands	Te Kuiti	WU1	Aseptic_Quarter	-	1218_LB	ST1/CC1	90.7	t114	GP3
K616	SAMN48400263	2020-03-11	Western_Uplands	Te Kuiti	WU1	Aseptic_Quarter	-	737_LF	ST1/CC1	91.66	t114	GP3
K617	SAMN48400264	2020-03-11	Western_Uplands	Te Kuiti	WU1	Aseptic_Quarter	-	299_LB	ST1/CC1	90.78	t114	GP3
K618	SAMN42324715	2020-03-11	Western_Uplands	Te Kuiti	WU1	Aseptic_Quarter	-	1796_LB	ST1/CC1	91	t114	GP3
K620	SAMN48400265	2020-03-11	Western_Uplands	Te Kuiti	WU1	Aseptic_Quarter	-	790_LF	ST1/CC1	91.41	t114	GP3
K621	SAMN42324716	2020-03-11	Western_Uplands	Te Kuiti	WU1	Aseptic_Quarter	-	315_LF	ST1/CC1	91.28	t114	GP3
K622	SAMN42324717	2020-03-11	Western_Uplands	Te Kuiti	WU1	Aseptic_Quarter	-	1977_RF	ST1/CC1	89.39	t114	GP3
K623	SAMN42324718	2020-03-11	Western_Uplands	Te Kuiti	WU1	Aseptic_Quarter	-	1324_LF	ST1/CC1	90.8	t114	GP3
K624	SAMN42324719	2020-03-11	Western_Uplands	Te Kuiti	WU1	Aseptic_Quarter	-	809_LB	ST1/CC1	89.22	t114	GP3
K625	SAMN42324720	2020-03-11	Western_Uplands	Te Kuiti	WU1	Aseptic_Quarter	-	541_LB	ST1/CC1	91.51	t114	GP3
K626	SAMN42324721	2020-03-11	Western_Uplands	Te Kuiti	WU1	Aseptic_Quarter	-	1983_RF	ST1/CC1	90.91	t114	GP3
K627	SAMN48400266	2020-03-11	Western_Uplands	Te Kuiti	WU1	Aseptic_Quarter	-	1517_RF	ST1/CC1	90.79	t114	GP3
K628	SAMN42324722	2020-03-11	Western_Uplands	Te Kuiti	WU1	Aseptic_Quarter	-	869_LF	ST1/CC1	90.88	t114	GP3
K629	SAMN48400267	2020-03-11	Western_Uplands	Te Kuiti	WU1	Aseptic_Quarter	-	559_LF	ST1/CC1	90.68	t114	GP3
K632	SAMN42324725	2020-03-11	Western_Uplands	Te Kuiti	WU1	Aseptic_Quarter	-	2006_RB	ST1/CC1	90.61	t114	GP3
K633	SAMN42324726	2020-03-11	Western_Uplands	Te Kuiti	WU1	Aseptic_Quarter	-	107_LF	ST1/CC1	90.41	t114	GP3
K635	SAMN42324728	2020-03-11	Western_Uplands	Te Kuiti	WU1	Aseptic_Quarter	-	305_RB	ST705/CC151	91.97	t529	GP2
K636	SAMN42324729	2020-03-11	Western_Uplands	Te Kuiti	WU1	Aseptic_Quarter	-	2020_RF	ST1640	92.71	121-21-16-34-17-82	GP4
K637	SAMN48400268	2020-03-11	Western_Uplands	Te Kuiti	WU1	Aseptic_Quarter	-	145_LB	ST1/CC1	91.32	t114	GP3
K638	SAMN42324730	2020-03-11	Western_Uplands	Te Kuiti	WU1	Aseptic_Quarter	-	1296_LF	ST1/CC1	91.13	t114	GP3
K640	SAMN48400269	2020-03-11	Western_Uplands	Te Kuiti	WU1	Aseptic_Quarter	-	2057_LB	ST1/CC1	91.45	t114	GP3
K641	SAMN42324731	2021-09-30	Western_Uplands	Te Kuiti	WU1	Aseptic_Quarter	-	456_RB	ST8421/CC133	93.02	t1166	GP1
K642	SAMN48400270	2020-03-11	Western_Uplands	Te Kuiti	WU1	Aseptic_Quarter	-	1010_RF	ST705/CC151	92.52	t529	GP2
K644	SAMN42324732	2020-03-11	Western_Uplands	Te Kuiti	WU1	Aseptic_Quarter	-	2124_RB	ST1/CC1	90.79	t114	GP3
K645	SAMN48400271	2020-03-11	Western_Uplands	Te Kuiti	WU1	Aseptic_Quarter	-	1272_RB	ST1/CC1	91.66	t114	GP3
K646	SAMN48400272	2020-03-11	Western_Uplands	Te Kuiti	WU1	Aseptic_Quarter	-	2165_RB	ST1/CC1	91.07	t114	GP3
K648	SAMN42324733	2020-03-11	Western_Uplands	Te Kuiti	WU1	Aseptic_Quarter	-	1018_RF	ST1/CC1	91.6	t114	GP3
K652	SAMN42324734	2020-08-11	Waikato	Te Aroha	WKO28	Aseptic_Quarter	-	157_LB	ST1/CC1	91.71	t114	GP3
K654	SAMN42324735	2020-08-11	Waikato	Te Aroha	WKO28	Aseptic_Quarter	-	220_RB	ST1/CC1	91.96	t114	GP3
K655	SAMN42324736	2020-08-11	Waikato	Te Aroha	WKO28	Aseptic_Quarter	-	77_LB	ST1/CC1	92.02	t114	GP3
K658	SAMN42324737	2020-08-11	Waikato	Te Aroha	WKO28	Aseptic_Quarter	-	231_RB	ST705/CC151	91.91	t528	GP2
K659	SAMN48400273	2020-08-11	Waikato	Te Aroha	WKO28	Aseptic_Quarter	-	228_LB	ST1/CC1	91.03	t114	GP3
K661	SAMN42324738	2020-08-11	Waikato	Tirau	WKO41	Aseptic_Quarter	-	186_RF	ST1/CC1	89.91	t6980	GP3
K662	SAMN42324739	2020-08-11	Waikato	Tirau	WKO41	Aseptic_Quarter	-	252_LB	ST1247/CC133	92.38	t3583	GP1
K663	SAMN42324740	2020-08-11	Waikato	Tirau	WKO4	Aseptic_Quarter	-	370_RF	ST97/CC97	93	07-23-12-05-17-34-34-33-34	GP1
K664	SAMN42324741	2020-08-11	Waikato	Tirau	WKO4	Aseptic_Quarter	-	314_RF	ST8405/CC97	89.9	07-23-12-05-17-34-34-33-34	GP1
K665	SAMN48400274	2020-08-11	Waikato	Tirau	WKO4	Aseptic_Quarter	-	314_LF	ST97/CC97	90.23	07-23-12-05-17-34-34-33-34	GP1
K666	SAMN42324742	2020-08-11	Waikato	Tirau	WKO4	Aseptic_Quarter	-	327_RF	ST97/CC97	90.34	07-23-12-05-17-34-34-33-34	GP1
K667	SAMN42324743	2020-08-11	Waikato	Tirau	WKO4	Aseptic_Quarter	-	167_RF	ST97/CC97	91.5	07-23-12-05-17-34-34-33-34	GP1
K668	SAMN42324744	2020-08-11	Waikato	Tirau	WKO4	Aseptic_Quarter	-	222_RB	ST97/CC97	91.23	07-23-12-05-17-34-34-33-34	GP1
K669	SAMN48400275	2020-08-11	Waikato	Tirau	WKO4	Aseptic_Quarter	-	188_LB	ST97/CC97	91.32	07-23-12-05-17-34-34-33-34	GP1
K670	SAMN42324745	2020-08-11	Waikato	Tirau	WKO4	Aseptic_Quarter	-	314_RB	ST97/CC97	91.36	07-23-12-05-17-34-34-33-34	GP1
K671	SAMN42324746	2020-08-11	Otago	Oamaru	OTG2	Aseptic_Quarter	-	124_RB	ST97/CC97	92.26	14-12-05-17-34-34-13-13-33-34	GP1
K672	SAMN42324747	2020-08-11	Waikato	Hamilton	WKO84	Aseptic_Quarter	-	650_LB	ST8406/CC1	91.44	t114	GP3
K673	SAMN42324748	2020-08-11	Waikato	Hamilton	WKO84	Aseptic_Quarter	-	249_LF	ST1/CC1	92.01	t1784	GP3
K674	SAMN42324749	2020-08-11	Waikato	Hamilton	WKO84	Aseptic_Quarter	-	91_RB	ST1/CC1	90.78	t114	GP3
K675	SAMN42324750	2020-08-11	Waikato	Hamilton	WKO84	Aseptic_Quarter	-	635_LF	ST1/CC1	91.27	t114	GP3
K676	SAMN42324751	2020-08-11	Waikato	Hamilton	WKO84	Aseptic_Quarter	-	844_RB	ST1/CC1	91.15	t1407	GP3
K680	SAMN42324752	2019-02-02	Waikato	Tirau	WKO41	Aseptic_Quarter	-	266_RB	ST8413/CC97	93.02	t2734	GP1
K682	SAMN42324753	2019-02-02	Waikato	Tirau	WKO41	Aseptic_Quarter	-	280_LF	ST8413/CC97	93.19	t2734	GP1
LIC065_S160	SAMN42324754	2018-05-18	Waikato	Waitoa	WKO52	Aseptic_Quarter	-	53_LB	ST705/CC151	83.93	t528	GP2
LIC075_S170	SAMN42324755	2018-05-16	Waikato	Waitoa	WKO52	Aseptic_Quarter	-	299_RF	ST705/CC151	83.06	t528	GP2
LIC134_S322	SAMN42324756	2018-06-14	Waikato	Waikato	WKO83	Aseptic_Quarter	-	816_LB	ST705/CC151	85.19	t528	GP2
LIC156_S344	SAMN42324757	2019-10-06	Waikato	Matamata	WKO31	Aseptic_Quarter	-	278_QTR	ST1/CC1	82.85	t114	GP3
LIC167_S355	SAMN42324758	2019-10-17	Waikato	Paeroa	WKO33	Aseptic_Quarter	-	177_QTR	ST705/CC151	84.94	t528	GP2
LIC176_S364	SAMN42324759	2017-10-04	Waikato	Hamilton	WKO24	Aseptic_Quarter	-	294_LF	ST1/CC1	77.63	t127	GP3
LIC245_S247	SAMN42324760	2017-12-13	Waikato	Morrinsville	WKO39	Aseptic_Quarter	-	619_RF	ST1/CC1	82.99	t114	GP3
LIC308_S313	SAMN48400276	2017-12-14	Waikato	Raglan	WKO56	Aseptic_Quarter	-	44_LB	ST705/CC151	81.03	t528	GP2
LIC309_S314	SAMN48400277	2017-12-14	Waikato	Raglan	WKO56	Aseptic_Quarter	-	44_RF	ST705/CC151	83.56	t528	GP2
LIC310_S315	SAMN42324761	2018-01-24	Waikato	Raglan	WKO56	Aseptic_Quarter	-	44_RB	ST705/CC151	83.63	t528	GP2
LIC317_S322	SAMN48400278	2021-10-21	Waikato	Ohinewai	WKO79	Aseptic_Quarter	-	520_RB	ST705/CC151	84.08	t529	GP2
LIC349_S354	SAMN42324762	2021-09-08	Waikato	Waitoa	WKO52	Aseptic_Quarter	-	198_LB	ST705/CC151	84.51	t528	GP2
LIC358_S363	SAMN48400279	2021-09-23	Waikato	Morrinsville	WKO8	Aseptic_Quarter	-	323_RB	ST705/CC151	80.82	t528	GP2
LIC359_S364	SAMN48400280	2021-09-23	Waikato	Morrinsville	WKO8	Aseptic_Quarter	-	366_RF	ST705/CC151	84.15	t528	GP2
LIC459_S659	SAMN48400281	2021-09-29	Waikato	Ohinewai	WKO79	Aseptic_Quarter	-	520_RF	ST705/CC151	83.82	t529	GP2
LIC480_S491	SAMN42324763	2021-09-08	Waikato	Paeroa	WKO22	Aseptic_Quarter	-	33_RB	ST705/CC151	84.49	t528	GP2
LIC482_S493	SAMN42324764	2021-10-12	Waikato	Paeroa	WKO22	Aseptic_Quarter	-	346_RB	ST705/CC151	86.25	t528	GP2
LIC539_S550	SAMN42324765	2021-09-08	Waikato	Morrinsville	WKO8	Aseptic_Quarter	-	152_RB	ST705/CC151	87.23	t528	GP2
LIC543_S554	SAMN48400282	2021-09-30	Waikato	Morrinsville	WKO8	Aseptic_Quarter	-	323_RB	ST705/CC151	87.29	t528	GP2
LIC544_S555	SAMN42324766	2021-09-30	Waikato	Morrinsville	WKO8	Aseptic_Quarter	-	366_RF	ST705/CC151	86.81	t528	GP2
LIC565_S474	SAMN42324767	2017-10-11	Waikato	Walton	WKO34	Aseptic_Quarter	-	163_LB	ST1/CC1	80.03	t114	GP3
LIC575_S484	SAMN42324768	2021-10-11	Waikato	Walton	WKO34	Aseptic_Quarter	-	629_RF	ST1/CC1	83.07	t114	GP3
LIC606_S515	SAMN48400283	2021-10-28	Waikato	Ohinewai	WKO79	Aseptic_Quarter	-	384_LB	ST705/CC151	81.18	t529	GP2
LIC607_S516	SAMN42324769	2021-09-08	Waikato	Ohinewai	WKO79	Aseptic_Quarter	-	520_RB	ST705/CC151	81.62	t529	GP2
LIC624_S533	SAMN48400284	2021-09-24	Waikato	Paeroa	WKO22	Aseptic_Quarter	-	560_LB	ST705/CC151	81.61	t528	GP2
LIC627_S536	SAMN42324770	2018-01-25	Waikato	Matamata	WKO15	Aseptic_Quarter	-	85_RF	ST8416/CC151	82.21	t529	GP2
LIC650_S559	SAMN42324771	2017-10-19	Waikato	Matamata	WKO58	Aseptic_Quarter	Isolate a	252_LB	ST1/CC1	82.52	t114	GP3
LIC651_S560	SAMN42324772	2017-10-19	Waikato	Matamata	WKO58	Aseptic_Quarter	Isolate b	252_RB	ST1/CC1	80.9	t114	GP3
LIC652_S561	SAMN42324773	2017-10-19	Waikato	Matamata	WKO58	Aseptic_Quarter	Isolate c	256_LF	ST1/CC1	82.79	t114	GP3
LIC655_S564	SAMN42324774	2018-01-31	Waikato	Morrinsville	WKO82	Aseptic_Quarter	-	63_RB	ST705/CC151	82.09	t528	GP2
LIC661_S665	SAMN42324775	2017-12-11	Waikato	Raglan	WKO56	Aseptic_Quarter	-	63_RF	ST705/CC151	80.83	t528	GP2
LIC673_S677	SAMN42324776	2017-10-24	Waikato	Taupiri	WKO7	Aseptic_Quarter	-	9_RB	ST1/CC1	83.58	t114	GP3
LIC676_S680	SAMN42324777	2018-01-25	Waikato	Taupiri	WKO7	Aseptic_Quarter	-	127_LF	ST705/CC151	83.06	t528	GP2
LIC683_S687	SAMN42324778	2017-10-24	Waikato	Hamilton	WKO9	Aseptic_Quarter	-	30_RF	ST1/CC1	80.07	t114	GP3
LIC684_S688	SAMN42324779	2017-10-24	Waikato	Hamilton	WKO9	Aseptic_Quarter	-	119_LF	ST1/CC1	82.55	t114	GP3
LIC685_S689	SAMN42324780	2017-10-24	Waikato	Hamilton	WKO9	Aseptic_Quarter	-	119_RB	ST1/CC1	83.78	t114	GP3
LIC686_S690	SAMN42324781	2017-10-24	Waikato	Hamilton	WKO9	Aseptic_Quarter	-	197_RF	ST1/CC1	82.92	t114	GP3
LIC687_S691	SAMN42324782	2017-10-24	Waikato	Hamilton	WKO9	Aseptic_Quarter	-	202_RF	ST1/CC1	81.66	t114	GP3
LIC733_S737	SAMN48400285	2017-11-03	Waikato	Hamilton	WKO9	Aseptic_Quarter	-	237_RF	ST1/CC1	83.61	t114	GP3
LIC832_S184	SAMN42324783	2021-07-02	Waikato	Morrinsville	WKO78	Aseptic_Quarter	-	283_LB	ST705/CC151	88.26	t528	GP2
LIC833_S101	SAMN42324784	2021-12-02	Waikato	Morrinsville	WKO78	Aseptic_Quarter	-	629_LB	ST705/CC151	82.97	t528	GP2
LIC837_S149	SAMN42324784	2021-12-10	Waikato	Morrinsville	WKO78	Aseptic_Quarter	-	143_LB	ST705/CC151	87.55	t528	GP2
LICB1596_S616	SAMN42324785	2022-02-16	West_Coast	Whataroa	WC7	Non-aseptic_BulkTank	Isolate b	-	ST1/CC1	88.62	t114	GP3
LICB1653_S664	SAMN42324788	2022-03-08	North_Canterbury	Ashburton	NCBY19	Non-aseptic_BulkTank	Isolate a	-	ST1/CC1	89.69	t114	GP3
LICB1656_S581	SAMN42324789	2022-03-08	North_Canterbury	Ashburton	NCBY19	Non-aseptic_BulkTank	Isolate b	-	ST1/CC1	89	t114	GP3
LICB1677_S605	SAMN42324791	2022-03-15	West_Coast	Whataroa	WC9	Non-aseptic_BulkTank	Isolate b	-	ST1/CC1	88.02	t114	GP3

## Sheet: Table S3
Supplementary Table S3: Human and Bovine S. aureus genomes with new MLST profiles
Sequence Type (ST)	Clonal Complex (CC)	arcC	aroE	glpF	gmk	pta	tpi	yqiL	Isolates with new Sequence Type	Comment
ST8396	CC1	1	1	736	1	1	1	1	AB85, B1891_S751, B1892_S752, B336_S130	NEW MLST
ST8402	CC20	4	9	1	526	1	10	8	B1218_S31, B1219_S32	NEW MLST
ST8403	CC1	1	1	40	1	1	1	1	B1519_S576	NEW MLST
ST8404	CC1	1	1	1	1	551	1	1	B425_S154	NEW MLST
ST8405	CC97	3	1	175	1	1	5	3	K664	NEW MLST
ST8406	CC1	1	1	132	1	1	1	1	K672	NEW MLST
ST8407	CC1	1	1162	1	1	1	1	1	B1021_S436, B1022_S437, B1356_S195, B1357_S196, B836_S733	new aroE allele and new MLST
ST8409	CC1	1	1164	1	1	1	1	1	B1492_S272, B1493_S273	new aroE allele and new MLST
ST8410	CC1	1	1165	736	1	1	1	1	B335_S129	new aroE allele and new MLST
ST8411	CC1	968	1	1	1	1	1	1	K581	new arcC allele and new MLST
ST8412	CC1	1	1166	1	1	1	1	1	B851_S746	new aroE allele and new MLST
ST8413	CC97	3	1167	1	1	1	5	3	K560, K583, K585, K586, K680, K682	new aroE allele and new MLST
ST8414	CC5	1	4	1008	4	12	41	10	AB143	new glpF allele and new MLST
ST8416	CC151	6	72	1010	43	49	67	59	LIC627_S536	new glpF allele and new MLST
ST8417	CC151	6	72	1012	43	49	67	59	B1172_S11	new glpF allele and new MLST
ST8420	CC1	1	1	1	659	1	1	1	B1063_S451	new gmk allele and new MLST
ST8421	CC133	6	66	46	410	995	50	18	K641	new pta allele and new MLST
ST8422	CC1	1	1	1	1	1	919	1	B1000_S428, B1001,_S429, B1002_S430	new tpi allele and new MLST
ST8424	CC1	1	1	1	1	1	922	1	B1386_S217, B1387_S217, B1388_S219, B1389_S220	new tpi allele and new MLST
ST8426	CC1	1	1	1	1	1	924	1	B981_S419	new tpi allele and new MLST
ST8427	CC97	3	1	1	1	1	5	1109	B1904_S759, B1905_S760, B1906_S761, B1907_S762, B1908_S763, B1909_S764, B1910_S765, B1911_S766	new yqil allele and new MLST
ST8428	CC1640	970	125	213	27	13	13	15	K608	new arcC allele and new MLST
ST8429	CC1	1	1	1	1	1	1	1108	B1619_S427	new yqil allele and new MLST
ST9106	CC25	4	432	4	1	5	5	4	H5025_S313	New MLST profile
ST9110	CC45	10	14	8	709	10	3	2	H1298_S701, H1298X0_S703	New gmk allele and new MLST profile
ST9111	CC25	1049	1	4	1	5	5	4	H2743_S354	New arcC allele and new MLST profile
ST9112	-	1050	1	14	23	12	4	31	H4462_S315	New arcC allele and new MLST profile

## Sheet: Table S4
Supplementary Table S4: New Zealand S. aureus ST1 Isolates used for genomic analysis
Isolate	BioSample_Accession	Sample_Date	Location	Town/City	Farm Identifer	Cow_ID *Quarters sampled: LF = Left Front, LB = Left Back, RF= Right Front, RB= Right Back, QTR = indicates quarter sample taken but the quarter sampled was not recorded	Sample_Type	Spa_Type	Sequence_Type	Clonal_Complex	%_Match_aureus	Host	Source	Reference
21MR0103_S37	SAMN41998167	2021	Northland	-	-	-	Blood	t1853	1	CC1	92.92	Human	ESR - This Study - https://www.ebi.ac.uk/ena/browser/view/PRJNA1029301	N/A
21MR0385_S69	SAMN41998168	2021	Capital and Coast	-	-	-	Blood	t127	1	CC1	90.63	Human	ESR - This Study - https://www.ebi.ac.uk/ena/browser/view/PRJNA1029301	N/A
21MR0468_S65	SAMN41998169	2021	Auckland	-	-	-	Blood	t127	1	CC1	92.12	Human	ESR - This Study -https://www.ebi.ac.uk/ena/browser/view/PRJNA1029301	N/A
21MR0838_S63	SAMN41998170	2021	Counties Manukau	-	-	-	Blood	t1853	1	CC1	94.6	Human	ESR - This Study -https://www.ebi.ac.uk/ena/browser/view/PRJNA1029301	N/A
21MR0935_S18	SAMN41998171	2021	Tairawhiti	-	-	-	Blood	t127	1	CC1	82.05	Human	ESR - This Study - https://www.ebi.ac.uk/ena/browser/view/PRJNA1029301	N/A
21MR1286_S68	SAMN41998172	2021	Hawkes Bay	-	-	-	Blood	t1853	1	CC1	93.32	Human	ESR - This Study - https://www.ebi.ac.uk/ena/browser/view/PRJNA1029301	N/A
AB104	SAMN42324021	2021-02-11	Taranaki	Stratford	TNK41	-	Non-aseptic_BulkTank	t114	1	CC1	91.34	Bovine	This Study	N/A
AB123	SAMN42324022	2021-02-15	Manawatu	Levin	MWU1	-	Non-aseptic_BulkTank	t114	1	CC1	91.5	Bovine	This Study	N/A
AB130	SAMN42324023	2021-02-15	Waikato	Te Awamutu	WKO75	-	Non-aseptic_BulkTank	t114	1	CC1	90.67	Bovine	This Study	N/A
AB138	SAMN42324024	2021-02-17	Taranaki	Hawera	TNK30	-	Non-aseptic_BulkTank	t114	1	CC1	84.27	Bovine	This Study	N/A
AB140	SAMN42324026	2021-02-17	Taranaki	Hawera	TNK21	-	Non-aseptic_BulkTank	t114	1	CC1	87.2	Bovine	This Study	N/A
AB144	SAMN42324028	2021-02-17	Taranaki	Hawera	TNK38	-	Non-aseptic_BulkTank	t114	1	CC1	90.81	Bovine	This Study	N/A
AB152	SAMN42324030	2021-02-17	Taranaki	Stratford	TNK15	-	Non-aseptic_BulkTank	t114	1	CC1	89.92	Bovine	This Study	N/A
AB159	SAMN42324032	2021-02-17	Taranaki	Eltham	TNK34	-	Non-aseptic_BulkTank	t114	1	CC1	89.65	Bovine	This Study	N/A
AB160	SAMN42324033	2021-02-17	Taranaki	Eltham	TNK10	-	Non-aseptic_BulkTank	t114	1	CC1	91.51	Bovine	This Study	N/A
AB162	SAMN42324034	2021-02-17	Taranaki	Stratford	TNK16	-	Non-aseptic_BulkTank	t114	1	CC1	91.35	Bovine	This Study	N/A
AB168	SAMN42324035	2021-02-22	Taranaki	Opunake	TNK33	-	Non-aseptic_BulkTank	t114	1	CC1	89.74	Bovine	This Study	N/A
AB215	SAMN42324037	2021-03-05	Waikato	Hamilton	WKO53	1130_LB	Aseptic_Quarter	t114	1	CC1	91.69	Bovine	This Study	N/A
AB219	SAMN42324038	2021-03-08	Taranaki	New Plymouth	TNK5	-	Non-aseptic_BulkTank	t114	1	CC1	89.1	Bovine	This Study	N/A
AB221	SAMN42324039	2021-03-08	Taranaki	Hawera	TNK28	-	Non-aseptic_BulkTank	t114	1	CC1	89.93	Bovine	This Study	N/A
AB223	SAMN42324041	2021-03-08	Taranaki	New Plymouth	TNK6	-	Non-aseptic_BulkTank	t114	1	CC1	85.72	Bovine	This Study	N/A
AB228	SAMN42324042	2021-03-08	Taranaki	Oakura	TNK13	-	Non-aseptic_BulkTank	t6980	1	CC1	88.19	Bovine	This Study	N/A
AB334	SAMN42324043	2021-03-15	Bay_of_Plenty	Whakatane	BOP7	-	Non-aseptic_BulkTank	t2699	1	CC1	91	Bovine	This Study	N/A
AB341	SAMN42324044	2021-03-15	Waikato	Otorohanga	WKO12	-	Non-aseptic_BulkTank	t1252	1	CC1	91.29	Bovine	This Study	N/A
AB354	SAMN42324046	2021-03-23	Manawatu	Foxton	MWU15	-	Non-aseptic_BulkTank	t114	1	CC1	90.84	Bovine	This Study	N/A
AB356	SAMN42324047	2021-03-23	Wairarapa	Otaki	WRP10	-	Non-aseptic_BulkTank	t114	1	CC1	90.47	Bovine	This Study	N/A
AB82	SAMN42324048	2021-02-11	Waikato	Te Awamutu	WKO45	-	Non-aseptic_BulkTank	t114	1	CC1	90.55	Bovine	This Study	N/A
AB84	SAMN42324050	2021-02-11	Waikato	Te Awamutu	WKO49	-	Non-aseptic_BulkTank	t114	1	CC1	89.05	Bovine	This Study	N/A
AB99	SAMN42324054	2021-02-11	Waikato	Thames	WKO57	-	Non-aseptic_BulkTank	t2844	1	CC1	90.07	Bovine	This Study	N/A
B1003_S431	SAMN42324056	2021-10-26	Taranaki	Inglewood	TNK29	-	Non-aseptic_BulkTank	t114	1	CC1	84.96	Bovine	This Study	N/A
B1005_S433	SAMN42324058	2021-10-27	Manawatu	Feilding	MWU10	-	Non-aseptic_BulkTank	t114	1	CC1	83.06	Bovine	This Study	N/A
B1035_S438	SAMN42324061	2021-11-02	Taranaki	Hawera	TNK22	-	Non-aseptic_BulkTank	t114	1	CC1	83.81	Bovine	This Study	N/A
B1051_S443	SAMN42324064	2021-11-08	North_Canterbury	Ashburton	NCBY19	-	Non-aseptic_BulkTank	t114	1	CC1	85.53	Bovine	This Study	N/A
B1055_S447	SAMN42324067	2021-11-08	Waikato	Te Awamutu	WKO40	-	Non-aseptic_BulkTank	t114	1	CC1	75.71	Bovine	This Study	N/A
B1065_S452	SAMN42324071	2021-11-08	Taranaki	Opunake	TNK27	-	Non-aseptic_BulkTank	t114	1	CC1	80.86	Bovine	This Study	N/A
B1069_S456	SAMN42324074	2021-11-08	Taranaki	Hawera	TNK12	-	Non-aseptic_BulkTank	t114	1	CC1	85.79	Bovine	This Study	N/A
B1078_S460	SAMN42324078	2021-11-10	Waikato	Morrinsville	WKO59	-	Non-aseptic_BulkTank	t114	1	CC1	81.75	Bovine	This Study	N/A
B1095_S463	SAMN42324081	2021-11-09	Taranaki	Hawera	TNK45	-	Non-aseptic_BulkTank	t114	1	CC1	86.53	Bovine	This Study	N/A
B1099_S467	SAMN42324085	2021-11-11	Taranaki	New Plymouth	TNK35	-	Non-aseptic_BulkTank	t1784	1	CC1	84.45	Bovine	This Study	N/A
B1110_S470	SAMN42324087	2021-11-11	Waikato	Otorohanga	WKO46	-	Non-aseptic_BulkTank	t114	1	CC1	86.48	Bovine	This Study	N/A
B1140_S476	SAMN42324091	2021-11-15	Taranaki	New Plymouth	TNK20	-	Non-aseptic_BulkTank	t114	1	CC1	86.65	Bovine	This Study	N/A
B1143_S4	SAMN42324092	2021-11-14	Bay_of_Plenty	Murapara	BOP10	-	Non-aseptic_BulkTank	t114	1	CC1	82.13	Bovine	This Study	N/A
B1162_S10	SAMN42324098	2021-11-16	Waikato	Tirau	WKO85	-	Non-aseptic_BulkTank	t114	1	CC1	84.86	Bovine	This Study	N/A
B1173_S12	SAMN42324100	2021-11-17	Taranaki	Stratford	TNK23	-	Non-aseptic_BulkTank	t114	1	CC1	84.43	Bovine	This Study	N/A
B1174_S13	SAMN42324101	2021-11-18	Waikato	Tirau	WKO67	-	Non-aseptic_BulkTank	t114	1	CC1	84.95	Bovine	This Study	N/A
B1178_S14	SAMN42324102	2021-11-21	Taranaki	Inglewood	TNK18	-	Non-aseptic_BulkTank	t1784	1	CC1	84.64	Bovine	This Study	N/A
B1180_S15	SAMN42324103	2021-11-22	Taranaki	Inglewood	TNK14	-	Non-aseptic_BulkTank	t114	1	CC1	81.18	Bovine	This Study	N/A
B1186_S18	SAMN42324106	2021-11-21	Taranaki	Inglewood	TNK1	-	Non-aseptic_BulkTank	t114	1	CC1	82.08	Bovine	This Study	N/A
B1188_S20	SAMN42324108	2021-11-21	Wairarapa	Norsewood	WRP1	-	Non-aseptic_BulkTank	t114	1	CC1	84.64	Bovine	This Study	N/A
B1205_S25	SAMN42324113	2021-11-22	Nelson/Marlborough	Rai Valley	NM5	-	Non-aseptic_BulkTank	t1784	1	CC1	84.89	Bovine	This Study	N/A
B1209_S27	SAMN42324115	2021-11-24	Waikato	Putaruru	WKO25	-	Non-aseptic_BulkTank	t114	1	CC1	82.48	Bovine	This Study	N/A
B1213_S29	SAMN42324117	2021-11-24	Bay_of_Plenty	Waimana	BOP5	-	Non-aseptic_BulkTank	t114	1	CC1	83.61	Bovine	This Study	N/A
B1225_S36	SAMN42324121	2021-11-23	Waikato	Otorohanga	WKO21	-	Non-aseptic_BulkTank	t114	1	CC1	81.43	Bovine	This Study	N/A
B1231_S40	SAMN42324123	2021-11-23	Western_Uplands	Piopio	WU3	-	Non-aseptic_BulkTank	t114	1	CC1	82	Bovine	This Study	N/A
B1237_S41	SAMN42324126	2021-11-28	Waikato	Morrinsville	WKO77	-	Non-aseptic_BulkTank	t114	1	CC1	83.02	Bovine	This Study	N/A
B1247_S43	SAMN42324129	2021-11-28	Waikato	Paeroa	WKO23	-	Non-aseptic_BulkTank	t1784	1	CC1	81.72	Bovine	This Study	N/A
B1254_S46	SAMN42324131	2021-12-01	Manawatu	Feilding	MWU3	-	Non-aseptic_BulkTank	t114	1	CC1	84.88	Bovine	This Study	N/A
B1269_S50	SAMN42324134	2021-11-29	Waikato	Ohaupo	WKO42	-	Non-aseptic_BulkTank	t114	1	CC1	82.22	Bovine	This Study	N/A
B1271_S52	SAMN42324136	2021-11-29	North_Canterbury	Rangiora	NCBY7	-	Non-aseptic_BulkTank	t2207	1	CC1	83.01	Bovine	This Study	N/A
B1275_S53	SAMN42324137	2021-11-29	Southland	Otautau	STH6	-	Non-aseptic_BulkTank	t114	1	CC1	83.72	Bovine	This Study	N/A
B1279_S55	SAMN42324139	2021-11-30	Bay_of_Plenty	Te Puke	BOP8	-	Non-aseptic_BulkTank	t114	1	CC1	83.2	Bovine	This Study	N/A
B1281_S57	SAMN42324140	2021-11-30	North_Canterbury	Ashburton	NCBY14	-	Non-aseptic_BulkTank	t114	1	CC1	83.08	Bovine	This Study	N/A
B1285_S61	SAMN42324144	2021-12-02	Nelson/Marlborough	Richmond	NM1	-	Non-aseptic_BulkTank	t114	1	CC1	83.29	Bovine	This Study	N/A
B1287_S62	SAMN42324145	2021-12-03	North_Canterbury	Ashburton	NCBY18	-	Non-aseptic_BulkTank	t114	1	CC1	81.94	Bovine	This Study	N/A
B1291_S63	SAMN42324146	2021-12-02	Southland	Otautau	STH6	-	Non-aseptic_BulkTank	t2699	1	CC1	83.57	Bovine	This Study	N/A
B1299_S66	SAMN42324148	2021-12-05	Wairarapa	Featherston	WRP13	-	Non-aseptic_BulkTank	t2844	1	CC1	83.76	Bovine	This Study	N/A
B1314_S74	SAMN42324155	2021-12-06	Taranaki	Opunake	TNK26	-	Non-aseptic_BulkTank	t114	1	CC1	82.33	Bovine	This Study	N/A
B1329_S84	SAMN42324161	2021-12-08	Waikato	Ngatea	WK070	-	Non-aseptic_BulkTank	t114	1	CC1	84.32	Bovine	This Study	N/A
B1336_S91	SAMN42324166	2021-12-09	Taranaki	Hawera	TNK9	-	Non-aseptic_BulkTank	t2445	1	CC1	78.33	Bovine	This Study	N/A
B1346_S192	SAMN42324167	2021-12-12	Waikato	Ngatea	WKO70	-	Non-aseptic_BulkTank	t114	1	CC1	84.85	Bovine	This Study	N/A
B1360_S197	SAMN42324172	2021-12-12	Central_Plateau	Rotorua	CP2	-	Non-aseptic_BulkTank	t114	1	CC1	78.3	Bovine	This Study	N/A
B1366_S203	SAMN42324175	2021-12-14	West_Coast	Whataroa	WC8	-	Non-aseptic_BulkTank	t114	1	CC1	82.24	Bovine	This Study	N/A
B1368_S205	SAMN42324177	2021-12-13	West_Coast	Whataroa	WC3	-	Non-aseptic_BulkTank	t114	1	CC1	81.91	Bovine	This Study	N/A
B1370_S207	SAMN42324179	2021-12-14	West_Coast	Karamea	WC1	-	Non-aseptic_BulkTank	t114	1	CC1	80.16	Bovine	This Study	N/A
B1383_S216	SAMN42324182	2021-11-15	West_Coast	Oxford	NCBY1	-	Non-aseptic_BulkTank	t6980	1	CC1	76.4	Bovine	This Study	N/A
B1390_S221	SAMN42324183	2021-09-23	North_Canterbury	Culverden	NCBY21	-	Non-aseptic_BulkTank	t114	1	CC1	82.61	Bovine	This Study	N/A
B1394_S222	SAMN42324184	2021-01-01	Southland	Riverton	STH5	-	Non-aseptic_BulkTank	t114	1	CC1	83.23	Bovine	This Study	N/A
B1400_S224	SAMN42324185	2021-09-29	South_Canterbury	Fairlie	STHCBY2	-	Non-aseptic_BulkTank	t114	1	CC1	74.97	Bovine	This Study	N/A
B1405_S227	SAMN42324186	2022-01-06	Waikato	Ngatea	WKO32	-	Non-aseptic_BulkTank	t114	1	CC1	83.21	Bovine	This Study	N/A
B1411_S230	SAMN42324189	2022-01-09	Waikato	Cambridge	WKO36	-	Non-aseptic_BulkTank	t2699	1	CC1	85.9	Bovine	This Study	N/A
B1423_S234	SAMN42324193	2022-01-10	Taranaki	New Plymouth	TNK35	-	Non-aseptic_BulkTank	t114	1	CC1	81.17	Bovine	This Study	N/A
B1436_S238	SAMN42324196	2021-11-25	West_Coast	Blackball	WC4	-	Non-aseptic_BulkTank	t127	1	CC1	80.87	Bovine	This Study	N/A
B1438_S240	SAMN42324198	2021-11-24	Southland	Tuatapere	STH1	-	Non-aseptic_BulkTank	t114	1	CC1	84.69	Bovine	This Study	N/A
B1448_S248	SAMN42324205	2021-11-16	West_Coast	Whataroa	WC9	-	Non-aseptic_BulkTank	t114	1	CC1	85.22	Bovine	This Study	N/A
B1456_S254	SAMN42324208	2022-01-05	Taranaki	Hawera	TNK46	-	Non-aseptic_BulkTank	t114	1	CC1	84.33	Bovine	This Study	N/A
B1458_S256	SAMN42324210	2021-12-20	Southland	Winton	STH3	-	Non-aseptic_BulkTank	t114	1	CC1	80.82	Bovine	This Study	N/A
B1460_S257	SAMN42324211	2021-12-20	Taranaki	Hawera	TNK24	-	Non-aseptic_BulkTank	t114	1	CC1	86.08	Bovine	This Study	N/A
B1462_S259	SAMN42324213	2022-01-05	Waikato	Otorohanga	WKO55	-	Non-aseptic_BulkTank	t114	1	CC1	83.49	Bovine	This Study	N/A
B1471_S260	SAMN42324214	2022-01-12	Bay_of_Plenty	Whakatane	BOP1	-	Non-aseptic_BulkTank	t693	1	CC1	81.22	Bovine	This Study	N/A
B1472_S261	SAMN42324215	2022-01-12	Nelson/Marlborough	Collingwood	NM3	-	Non-aseptic_BulkTank	t2207	1	CC1	84.61	Bovine	This Study	N/A
B1482_S265	SAMN42324217	2022-01-16	Northland	Dargaville	NTH8	-	Non-aseptic_BulkTank	t114	1	CC1	81.65	Bovine	This Study	N/A
B1489_S271	SAMN42324221	2022-01-18	Manawatu	Palmerston North	MWU4	-	Non-aseptic_BulkTank	t114	1	CC1	85.89	Bovine	This Study	N/A
B1512_S573	SAMN42324229	2022-01-26	Waikato	Te Awamutu	WKO63	-	Non-aseptic_BulkTank	t114	1	CC1	76.78	Bovine	This Study	N/A
B1518_S575	SAMN42324231	2022-01-27	Waikato	Tirau	WKO13	-	Non-aseptic_BulkTank	t114	1	CC1	79.99	Bovine	This Study	N/A
B1520_S577	SAMN42324233	2022-01-27	North_Canterbury	Christchurch	NCBY4	-	Non-aseptic_BulkTank	t114	1	CC1	72.92	Bovine	This Study	N/A
B1522_S578	SAMN42324234	2022-02-01	Waikato	Cambridge	WKO5	-	Non-aseptic_BulkTank	t114	1	CC1	78.77	Bovine	This Study	N/A
B1526_S635	SAMN42324235	2022-02-01	Waikato	Te Awamutu	WKO40	-	Non-aseptic_BulkTank	t5407	1	CC1	82.48	Bovine	This Study	N/A
B1542_S644	SAMN42324241	2022-02-02	Waikato	Morrinsville	WKO47	-	Non-aseptic_BulkTank	t114	1	CC1	80.09	Bovine	This Study	N/A
B1566_S380	SAMN42324253	2022-02-09	Central_Plateau	Reporoa	CP6	-	Non-aseptic_BulkTank	t114	1	CC1	82.12	Bovine	This Study	N/A
B1568_S381	SAMN42324254	2022-02-09	Waikato	Te Awamutu	WKO16	-	Non-aseptic_BulkTank	t114	1	CC1	79.64	Bovine	This Study	N/A
B1572_S384	SAMN42324257	2022-02-09	Waikato	Morrinsville	WKO44	-	Non-aseptic_BulkTank	t693	1	CC1	80.56	Bovine	This Study	N/A
B1575_S387	SAMN42324260	2022-02-10	Bay_of_Plenty	Murapara	BOP6	-	Non-aseptic_BulkTank	t114	1	CC1	81.58	Bovine	This Study	N/A
B1597_S406	SAMN42324272	2022-02-16	West_Coast	Whataroa	WC7	-	Non-aseptic_BulkTank	t114	1	CC1	81.03	Bovine	This Study	N/A
B1600_S409	SAMN42324275	2022-02-16	West_Coast	Whataroa	WC6	-	Non-aseptic_BulkTank	t114	1	CC1	81.13	Bovine	This Study	N/A
B1611_S419	SAMN42324281	2022-02-23	West_Coast	Westport	WC2	-	Non-aseptic_BulkTank	t114	1	CC1	79.53	Bovine	This Study	N/A
B1618_S426	SAMN42324286	2022-02-20	Southland	Invercargill	STH8	-	Non-aseptic_BulkTank	t114	1	CC1	79.5	Bovine	This Study	N/A
B1640_S712	SAMN42324291	2022-03-02	North_Canterbury	Leeston	NCBY6	-	Non-aseptic_BulkTank	t114	1	CC1	89.16	Bovine	This Study	N/A
B1665_S713	SAMN42324292	2022-01-18	North_Canterbury	Ashburton	NCBY5	-	Non-aseptic_BulkTank	t114	1	CC1	88.09	Bovine	This Study	N/A
B1667_S714	SAMN42324293	2022-03-08	Nelson/Marlborough	Picton	NM2	-	Non-aseptic_BulkTank	t693	1	CC1	90.37	Bovine	This Study	N/A
B1670_S715	SAMN42324294	2022-03-09	North_Canterbury	Culverden	NCBY21	-	Non-aseptic_BulkTank	t114	1	CC1	89.31	Bovine	This Study	N/A
B1718_S721	SAMN42324295	2022-04-01	Northland	Maungaturoto	NTH2	-	Non-aseptic_BulkTank	t114	1	CC1	88.04	Bovine	This Study	N/A
B1735_S726	SAMN42324300	2022-04-04	Western_Uplands	Te Kuiti	WU1	1237_RB	Aseptic_Quarter	t127	1	CC1	89.64	Bovine	This Study	N/A
B1750_S727	SAMN42324301	2022-04-10	West_Coast	Whataroa	WC10	-	Non-aseptic_BulkTank	t114	1	CC1	88.82	Bovine	This Study	N/A
B1769_S730	SAMN42324303	2022-04-12	Central_Plateau	Reporoa	CP4	-	Non-aseptic_BulkTank	t114	1	CC1	89.91	Bovine	This Study	N/A
B1822_S7_L001	SAMN42324310	2022-04-13	Southland	Gore	STH14	1012_RF	Aseptic_Quarter	t114	1	CC1	91.37	Bovine	This Study	N/A
B1873_S748	SAMN42324319	2022-09-07	Wairarapa	Dannervirke	WRP6	-	Non-aseptic_BulkTank	t5407	1	CC1	88.75	Bovine	This Study	N/A
B1890_S750	SAMN42324321	2022-09-20	Nelson/Marlborough	Nelson	NM4	-	Non-aseptic_BulkTank	t114	1	CC1	87.86	Bovine	This Study	N/A
B248_S102	SAMN42324336	2021-03-23	Southland	Gore	STH13	-	Non-aseptic_BulkTank	t5407	1	CC1	85.24	Bovine	This Study	N/A
B257_S105	SAMN42324339	2021-03-23	Waikato	Hamilton	WKO62	159	Aseptic_Composite	t114	1	CC1	82.92	Bovine	This Study	N/A
B271_S109	SAMN42324342	2021-03-29	Wairarapa	Dannervirke	WRP14	-	Non-aseptic_BulkTank	t114	1	CC1	83.33	Bovine	This Study	N/A
B277_S111	SAMN42324344	2021-03-29	North_Canterbury	Ashburton	NCBY16	-	Non-aseptic_BulkTank	t114	1	CC1	84.19	Bovine	This Study	N/A
B291_S115	SAMN42324348	2021-03-29	Manawatu	Waikanae	MWU11	-	Non-aseptic_BulkTank	t114	1	CC1	83.37	Bovine	This Study	N/A
B296_S118	SAMN42324350	2021-03-29	Southland	Tokanui	STH15	-	Non-aseptic_BulkTank	t2207	1	CC1	84.38	Bovine	This Study	N/A
B299_S119	SAMN42324351	2021-03-29	Waikato	Te Aroha	WKO68	-	Non-aseptic_BulkTank	t114	1	CC1	82.48	Bovine	This Study	N/A
B310_S123	SAMN42324354	2021-04-08	Southland	Invercargill	STH2	-	Non-aseptic_BulkTank	t127	1	CC1	85.17	Bovine	This Study	N/A
B312_S124	SAMN42324355	2021-04-08	Southland	Tuatapere	STH7	-	Non-aseptic_BulkTank	t114	1	CC1	83.54	Bovine	This Study	N/A
B318_S126	SAMN42324357	2021-04-08	Southland	Riverton	STH11	-	Non-aseptic_BulkTank	t114	1	CC1	83.7	Bovine	This Study	N/A
B339_S133	SAMN42324364	2021-04-08	Southland	Riverton	STH10	-	Non-aseptic_BulkTank	t114	1	CC1	83.68	Bovine	This Study	N/A
B346_S135	SAMN42324366	2021-04-12	Wairarapa	Featherston	WRP7	-	Non-aseptic_BulkTank	t114	1	CC1	77.65	Bovine	This Study	N/A
B350_S136	SAMN42324367	2021-04-12	Waikato	Tokoroa	WKO20	-	Non-aseptic_BulkTank	t114	1	CC1	84.5	Bovine	This Study	N/A
B354_S137	SAMN42324368	2021-04-12	Manawatu	Feilding	MWU9	-	Non-aseptic_BulkTank	t114	1	CC1	85.36	Bovine	This Study	N/A
B356_S138	SAMN42324369	2021-04-12	Wairarapa	Pahiatua	WRP5	-	Non-aseptic_BulkTank	t114	1	CC1	83.9	Bovine	This Study	N/A
B368_S139	SAMN42324370	2021-04-12	Wairarapa	Dannervirke	WRP15	-	Non-aseptic_BulkTank	t114	1	CC1	86.83	Bovine	This Study	N/A
B385_S142	SAMN42324373	2021-04-12	Waikato	Matamata	WKO69	-	Non-aseptic_BulkTank	t114	1	CC1	84.76	Bovine	This Study	N/A
B389_S145	SAMN42324376	2021-04-12	North_Canterbury	Ashburton	NCBY11	-	Non-aseptic_BulkTank	t114	1	CC1	76.38	Bovine	This Study	N/A
B393_S146	SAMN42324377	2021-04-19	Southland	Invercargill	STH4	-	Non-aseptic_BulkTank	t114	1	CC1	84.95	Bovine	This Study	N/A
B401_S148	SAMN42324378	2021-04-19	Taranaki	Hawera	TNK19	-	Non-aseptic_BulkTank	t114	1	CC1	73	Bovine	This Study	N/A
B409_S150	SAMN42324380	2021-04-29	Wairarapa	Eketahuna	WRP8	-	Non-aseptic_BulkTank	t114	1	CC1	85.62	Bovine	This Study	N/A
B414_S153	SAMN42324382	2021-04-29	Taranaki	Waverley	TNK40	-	Non-aseptic_BulkTank	t114	1	CC1	82.6	Bovine	This Study	N/A
B455_S157	SAMN42324386	2021-05-05	Otago	Oamaru	OTG3	-	Non-aseptic_BulkTank	t114	1	CC1	84.47	Bovine	This Study	N/A
B457_S158	SAMN42324387	2021-05-05	Manawatu	Foxton	MWU5	-	Non-aseptic_BulkTank	t114	1	CC1	82.85	Bovine	This Study	N/A
B482_S161	SAMN42324390	2021-05-05	Manawatu	Wanganui	MWU8	-	Non-aseptic_BulkTank	t114	1	CC1	84.23	Bovine	This Study	N/A
B486_S162	SAMN42324391	2021-05-05	Waikato	Otorohanga	WKO2	-	Non-aseptic_BulkTank	07-16-34-33-13-22-13	1	CC1	76.49	Bovine	This Study	N/A
B497_S163	SAMN42324392	2021-05-06	Manawatu	Marton	MWU14	-	Non-aseptic_BulkTank	t114	1	CC1	75.75	Bovine	This Study	N/A
B513_S3	SAMN42324395	2021-05-06	Wairarapa	Carterton	WRP4	-	Non-aseptic_BulkTank	t114	1	CC1	74.94	Bovine	This Study	N/A
B531_S21	SAMN42324399	2021-05-17	Taranaki	New Plymouth	TNK2	-	Non-aseptic_BulkTank	t114	1	CC1	83.01	Bovine	This Study	N/A
B556_S46	SAMN42324402	2021-05-17	Manawatu	Palmerston North	MWU2	-	Non-aseptic_BulkTank	t114	1	CC1	84.24	Bovine	This Study	N/A
B566_S56	SAMN42324405	2021-05-24	Waikato	Matamata	WKO76	-	Non-aseptic_BulkTank	t114	1	CC1	83.92	Bovine	This Study	N/A
B591_S81	SAMN42324410	2021-06-02	Manawatu	Foxton	MWU6	-	Non-aseptic_BulkTank	t114	1	CC1	85.14	Bovine	This Study	N/A
B592_S82	SAMN42324411	2021-06-02	Waikato	Huntly	WKO26	-	Non-aseptic_BulkTank	t114	1	CC1	83.93	Bovine	This Study	N/A
B611_S167	SAMN42324413	2021-06-02	Auckland	Wellsford	AKL1	-	Non-aseptic_BulkTank	t114	1	CC1	84.12	Bovine	This Study	N/A
B677_S173	SAMN42324419	2021-09-01	Taranaki	Hawera	TNK4	-	Non-aseptic_BulkTank	t114	1	CC1	85.26	Bovine	This Study	N/A
B682_S176	SAMN42324421	2021-09-14	Bay_of_Plenty	Opotiki	BOP4	-	Non-aseptic_BulkTank	t114	1	CC1	85.96	Bovine	This Study	N/A
B691_S178	SAMN42324423	2021-09-14	Waikato	Matamata	WKO71	-	Non-aseptic_BulkTank	t114	1	CC1	84.07	Bovine	This Study	N/A
B712_S677	SAMN42324432	2021-09-07	Taranaki	New Plymouth	TNK43	-	Non-aseptic_BulkTank	t114	1	CC1	86.73	Bovine	This Study	N/A
B715_S678	SAMN42324433	2021-09-06	Waikato	Taupiri	WKO18	-	Non-aseptic_BulkTank	t114	1	CC1	83.75	Bovine	This Study	N/A
B728_S687	SAMN42324440	2021-09-07	Taranaki	Hawera	TNK24	-	Non-aseptic_BulkTank	t114	1	CC1	87.2	Bovine	This Study	N/A
B730_S689	SAMN42324441	2021-08-31	Taranaki	Opunake	TNK36	-	Non-aseptic_BulkTank	t114	1	CC1	80.94	Bovine	This Study	N/A
B780_S702	SAMN42324451	2021-09-21	Taranaki	Hawera	TNK48	-	Non-aseptic_BulkTank	t114	1	CC1	86.81	Bovine	This Study	N/A
B783_S703	SAMN42324452	2021-09-22	Northland	Maungatapere	NTH7	-	Non-aseptic_BulkTank	t114	1	CC1	86.77	Bovine	This Study	N/A
B785_S704	SAMN42324453	2021-09-20	Wairarapa	Masterton	WRP3	-	Non-aseptic_BulkTank	t114	1	CC1	86.06	Bovine	This Study	N/A
B789_S708	SAMN42324457	2021-09-22	Waikato	Te Kauwhata	WKO37	-	Non-aseptic_BulkTank	t114	1	CC1	87.35	Bovine	This Study	N/A
B793_S712	SAMN42324461	2021-09-19	Taranaki	Stratford	TNK11	-	Non-aseptic_BulkTank	t6980	1	CC1	85.73	Bovine	This Study	N/A
B814_S725	SAMN42324470	2021-09-21	Waikato	Tirau	WKO50	-	Non-aseptic_BulkTank	t114	1	CC1	88.38	Bovine	This Study	N/A
B824_S728	SAMN42324473	2021-09-29	Waikato	Waihi	WKO86	-	Non-aseptic_BulkTank	t127	1	CC1	87.5	Bovine	This Study	N/A
B834_S731	SAMN42324476	2021-09-30	Nelson/Marlborough	Murchison	NM7	-	Non-aseptic_BulkTank	t114	1	CC1	85.16	Bovine	This Study	N/A
B842_S737	SAMN42324481	2021-10-04	Bay_of_Plenty	Tauranaga	BOP2	-	Non-aseptic_BulkTank	t3324	1	CC1	85.9	Bovine	This Study	N/A
B844_S739	SAMN42324483	2021-10-05	Taranaki	New Plymouth	TNK39	-	Non-aseptic_BulkTank	t114	1	CC1	84.69	Bovine	This Study	N/A
B848_S743	SAMN42324487	2021-10-05	Central_Plateau	Rotorua	CP1	-	Non-aseptic_BulkTank	t114	1	CC1	86.82	Bovine	This Study	N/A
B859_S748	SAMN42324491	2021-10-06	Waikato	Matamata	WKO61	-	Non-aseptic_BulkTank	t114	1	CC1	85.37	Bovine	This Study	N/A
B872_S749	SAMN42324492	2021-10-04	Waikato	Te Awamutu	WKO81	-	Non-aseptic_BulkTank	t114	1	CC1	84.88	Bovine	This Study	N/A
B887_S758	SAMN42324498	2021-10-06	Taranaki	Hawera	TNK32	-	Non-aseptic_BulkTank	t114	1	CC1	85.24	Bovine	This Study	N/A
B916_S394	SAMN42324507	2021-10-10	Taranaki	Stratford	TNK3	-	Non-aseptic_BulkTank	t114	1	CC1	83.64	Bovine	This Study	N/A
B921_S397	SAMN42324510	2021-10-10	Bay_of_Plenty	Whakatane	BOP9	-	Non-aseptic_BulkTank	t114	1	CC1	85.66	Bovine	This Study	N/A
B925_S401	SAMN42324513	2021-10-10	Western_Uplands	Te Kuiti	WU2	-	Non-aseptic_BulkTank	t114	1	CC1	84.8	Bovine	This Study	N/A
B928_S403	SAMN42324514	2021-10-10	Taranaki	Eltham	TNK42	-	Non-aseptic_BulkTank	t114	1	CC1	83.4	Bovine	This Study	N/A
B931_S404	SAMN42324515	2021-10-13	Waikato	taupiri	WKO29	-	Non-aseptic_BulkTank	t114	1	CC1	86.73	Bovine	This Study	N/A
B935_S407	SAMN42324518	2021-10-12	Waikato	Ngaruawahia	WKO17	-	Non-aseptic_BulkTank	t114	1	CC1	83.94	Bovine	This Study	N/A
B977_S416	SAMN42324524	2021-10-13	Central_Plateau	Atiamuri	CP3	-	Non-aseptic_BulkTank	t114	1	CC1	86.83	Bovine	This Study	N/A
B978_S417	SAMN42324525	2021-10-13	Waikato	Te Awamutu	WKO64	-	Non-aseptic_BulkTank	t114	1	CC1	85.25	Bovine	This Study	N/A
B989_S420	SAMN42324528	2021-10-18	Northland	Whangarei	NTH9	-	Non-aseptic_BulkTank	t693	1	CC1	84.68	Bovine	This Study	N/A
B999_S427	SAMN42324535	2021-10-27	North_Canterbury	Oxford	NCBY1	-	Non-aseptic_BulkTank	t114	1	CC1	84.23	Bovine	This Study	N/A
BOV63_S599	SAMN42324536	2005	Taranaki	Taranaki	TNK17	63_QTR	Aseptic_Quarter	t114	1	CC1	86.89	Bovine	This Study	N/A
C315_30	SAMN48400228	2023-01-12	Southland	Invercargill	STH17	-	Non-aseptic_BulkTank	t114	1	CC1	82.07	Bovine	This Study	N/A
C315_59	SAMN48400246	2023-11-14	Taranaki	Kaponga	TNK25	13_RB	Aseptic_Quarter	t114	1	CC1	91.08	Bovine	This Study	N/A
ERR10438786	SAMEA111505000	2020-11-09	Otago	Dunedin	-	-	Blood	t127	1	CC1	89.58	Human	https://www.ebi.ac.uk/ena/browser/view/PRJEB56918	[1]
ERR10438787	SAMEA111505004	2020-11-09	Otago	Dunedin	-	-	Swab (non surgical)	t127	1	CC1	95.04	Human	https://www.ebi.ac.uk/ena/browser/view/PRJEB56918	[1]
ERR1201311	SAMEA3723494	2013	New Zealand	-	-	-	Skin	t127	1	CC1	91.01	Human	https://www.ebi.ac.uk/ena/browser/view/PRJEB12333	[2]
ERR1201312	SAMEA3723495	2013	New Zealand	-	-	-	Skin	t127	1	CC1	92.86	Human	https://www.ebi.ac.uk/ena/browser/view/PRJEB12333	[2]
ERR1201313	SAMEA3723496	2013	New Zealand	-	-	-	Skin	t127	1	CC1	90.64	Human	https://www.ebi.ac.uk/ena/browser/view/PRJEB12333	[2]
ERR1201314	SAMEA3723497	2013	New Zealand	-	-	-	Skin	t127	1	CC1	90.51	Human	https://www.ebi.ac.uk/ena/browser/view/PRJEB12333	[2]
ERR1201315	SAMEA3723498	2013	New Zealand	-	-	-	Skin	t127	1	CC1	95.85	Human	https://www.ebi.ac.uk/ena/browser/view/PRJEB12333	[2]
ERR1201316	SAMEA3723499	2013	New Zealand	-	-	-	Skin	t127	1	CC1	87.59	Human	https://www.ebi.ac.uk/ena/browser/view/PRJEB12333	[2]
H0736_S330	SAMN42324553	2022	Waikato/Lakes/Bay of Plenty	-	-	-	Skin and Soft Tissue	t127	1	CC1	81.84	Human	This Study	N/A
H1077_S296	SAMN42324557	2022	Waikato/Lakes/Bay of Plenty	-	-	-	Skin and Soft Tissue	t127	1	CC1	85.12	Human	This Study	N/A
H1820_S687	SAMN42324572	2022	Waikato/Lakes/Bay of Plenty	-	-	-	Skin and Soft Tissue	t127	1	CC1	83.38	Human	This Study	N/A
H2055_S310	SAMN42324576	2022	Waikato/Lakes/Bay of Plenty	-	-	-	Skin and Soft Tissue	t127	1	CC1	80.44	Human	This Study	N/A
H4498_S333	SAMN42324604	2022	Waikato/Lakes/Bay of Plenty	-	-	-	Skin and Soft Tissue	t127	1	CC1	82.26	Human	This Study	N/A
H5497_S381	SAMN42324613	2022	Waikato/Lakes/Bay of Plenty	-	-	-	Skin and Soft Tissue	t1383	1	CC1	81.69	Human	This Study	N/A
H5731_S350	SAMN42324618	2022	Waikato/Lakes/Bay of Plenty	-	-	-	Skin and Soft Tissue	t127	1	CC1	80.57	Human	This Study	N/A
H8195_S291	SAMN42324647	2022	Waikato/Lakes/Bay of Plenty	-	-	-	Skin and Soft Tissue	t127	1	CC1	86.06	Human	This Study	N/A
H8815_S331	SAMN42324652	2022	Waikato/Lakes/Bay of Plenty	-	-	-	Skin and Soft Tissue	t127	1	CC1	82.05	Human	This Study	N/A
K563	SAMN42324670	2019-07-02	Waikato	Tirau	WKO4	329_RB	Aseptic_Quarter	t114	1	CC1	91.64	Bovine	This Study	N/A
K569	SAMN42324676	2019-07-02	Waikato	Te Awamutu	WKO54	71_RB	Aseptic_Quarter	t114	1	CC1	90.57	Bovine	This Study	N/A
K578	SAMN42324683	2019-07-02	Waikato	Cambridge	WKO10	143_LB	Aseptic_Quarter	t114	1	CC1	90.86	Bovine	This Study	N/A
K591	SAMN42324695	2019-07-02	Southland	Tuatapere	STH9	542_RB	Aseptic_Quarter	t114	1	CC1	91.67	Bovine	This Study	N/A
K597	SAMN42324700	2019-07-02	Waikato	Te Awamutu	WKO66	265_RB	Aseptic_Quarter	t114	1	CC1	91.53	Bovine	This Study	N/A
K606	SAMN42324709	2020-03-11	Western_Uplands	Te Kuiti	WU1	1657_LB	Aseptic_Quarter	t114	1	CC1	90.69	Bovine	This Study	N/A
K652	SAMN42324734	2020-08-11	Waikato	Te Aroha	WKO28	157_LB	Aseptic_Quarter	t114	1	CC1	91.71	Bovine	This Study	N/A
K661	SAMN42324738	2020-08-11	Waikato	Tirau	WKO41	186_RF	Aseptic_Quarter	t6980	1	CC1	89.91	Bovine	This Study	N/A
K673	SAMN42324748	2020-08-11	Waikato	Hamilton	WKO84	249_LF	Aseptic_Quarter	t1784	1	CC1	92.01	Bovine	This Study	N/A
K676	SAMN42324751	2020-08-11	Waikato	Hamilton	WKO84	844_RB	Aseptic_Quarter	t1407	1	CC1	91.15	Bovine	This Study	N/A
LIC156_S344	SAMN42324757	2019-10-06	Waikato	Matamata	WKO31	278_QTR	Aseptic_Composite	t114	1	CC1	82.85	Bovine	This Study	N/A
LIC176_S364	SAMN42324759	2017-10-04	Waikato	Hamilton	WKO24	294_LF	Aseptic_Quarter	t127	1	CC1	77.63	Bovine	This Study	N/A
LIC245_S247	SAMN42324760	2017-12-13	Waikato	Morrinsville	WKO39	619_RF	Aseptic_Quarter	t114	1	CC1	82.99	Bovine	This Study	N/A
LIC565_S474	SAMN42324767	2021-10-11	Waikato	Walton	WKO34	163_LB	Aseptic_Quarter	t114	1	CC1	80.03	Bovine	This Study	N/A
LIC650_S559	SAMN42324771	2017-10-19	Waikato	Matamata	WKO58	252_LB	Aseptic_Quarter	t114	1	CC1	82.52	Bovine	This Study	N/A
LIC673_S677	SAMN42324776	2017-10-24	Waikato	Taupiri	WKO7	9_RB	Aseptic_Quarter	t114	1	CC1	83.58	Bovine	This Study	N/A
LIC683_S687	SAMN42324778	2018-01-25	Waikato	Hamilton	WKO9	30_RF	Aseptic_Quarter	t114	1	CC1	80.07	Bovine	This Study	N/A
SRR12701032	SAMN16250077	2019	New Zealand		-	-	Unknown	t127	1	CC1	90.69	Human	https://www.ebi.ac.uk/ena/browser/view/PRJNA665320	[3]
SRR12701033	SAMN16250076	2019	New Zealand		-	-	Unknown	t127	1	CC1	90.6	Human	https://www.ebi.ac.uk/ena/browser/view/PRJNA665320	[3]
SRR12701034	SAMN16250075	2019	New Zealand		-	-	Unknown	t127	1	CC1	90.78	Human	https://www.ebi.ac.uk/ena/browser/view/PRJNA665320	[3]
SRR12701038	SAMN16250074	2019	New Zealand		-	-	Unknown	t127	1	CC1	90.17	Human	https://www.ebi.ac.uk/ena/browser/view/PRJNA665320	[3]
SRR12701043	SAMN16250123	2019	New Zealand		-	-	Unknown	t127	1	CC1	90.63	Human	https://www.ebi.ac.uk/ena/browser/view/PRJNA665320	[3]
SRR12701044	SAMN16250122	2019	New Zealand		-	-	Unknown	t127	1	CC1	90.84	Human	https://www.ebi.ac.uk/ena/browser/view/PRJNA665320	[3]
SRR12701045	SAMN16250121	2019	New Zealand		-	-	Unknown	t127	1	CC1	91.35	Human	https://www.ebi.ac.uk/ena/browser/view/PRJNA665320	[3]
SRR12701046	SAMN16250120	2019	New Zealand		-	-	Unknown	t127	1	CC1	91.04	Human	https://www.ebi.ac.uk/ena/browser/view/PRJNA665320	[3]
SRR12701047	SAMN16250119	2019	New Zealand		-	-	Unknown	t127	1	CC1	90.9	Human	https://www.ebi.ac.uk/ena/browser/view/PRJNA665320	[3]
SRR12701048	SAMN16250118	2019	New Zealand		-	-	Unknown	t127	1	CC1	90.42	Human	https://www.ebi.ac.uk/ena/browser/view/PRJNA665320	[3]
SRR12701049	SAMN16250073	2019	New Zealand		-	-	Unknown	t127	1	CC1	90.66	Human	https://www.ebi.ac.uk/ena/browser/view/PRJNA665320	[3]
SRR12701050	SAMN16250117	2019	New Zealand		-	-	Unknown	t127	1	CC1	90.7	Human	https://www.ebi.ac.uk/ena/browser/view/PRJNA665320	[3]
SRR12701051	SAMN16250116	2019	New Zealand		-	-	Unknown	t127	1	CC1	90.59	Human	https://www.ebi.ac.uk/ena/browser/view/PRJNA665320	[3]
SRR12701052	SAMN16250115	2019	New Zealand		-	-	Unknown	t127	1	CC1	91.32	Human	https://www.ebi.ac.uk/ena/browser/view/PRJNA665320	[3]
SRR12701053	SAMN16250114	2019	New Zealand		-	-	Unknown	t127	1	CC1	91.04	Human	https://www.ebi.ac.uk/ena/browser/view/PRJNA665320	[3]
SRR12701054	SAMN16250113	2019	New Zealand		-	-	Unknown	t127	1	CC1	91.91	Human	https://www.ebi.ac.uk/ena/browser/view/PRJNA665320	[3]
SRR12701055	SAMN16250112	2019	New Zealand		-	-	Unknown	t127	1	CC1	91.08	Human	https://www.ebi.ac.uk/ena/browser/view/PRJNA665320	[3]
SRR12701056	SAMN16250111	2019	New Zealand		-	-	Unknown	t127	1	CC1	89.05	Human	https://www.ebi.ac.uk/ena/browser/view/PRJNA665320	[3]
SRR12701057	SAMN16250110	2019	New Zealand		-	-	Unknown	t127	1	CC1	90.42	Human	https://www.ebi.ac.uk/ena/browser/view/PRJNA665320	[3]
SRR12701058	SAMN16250109	2019	New Zealand		-	-	Unknown	t127	1	CC1	90.81	Human	https://www.ebi.ac.uk/ena/browser/view/PRJNA665320	[3]
SRR12701059	SAMN16250108	2019	New Zealand		-	-	Unknown	t127	1	CC1	90.94	Human	https://www.ebi.ac.uk/ena/browser/view/PRJNA665320	[3]
SRR12701060	SAMN16250107	2019	New Zealand		-	-	Unknown	t127	1	CC1	90.52	Human	https://www.ebi.ac.uk/ena/browser/view/PRJNA665320	[3]
SRR12701061	SAMN16250172	2019	New Zealand		-	-	Unknown	t127	1	CC1	90.71	Human	https://www.ebi.ac.uk/ena/browser/view/PRJNA665320	[3]
SRR12701062	SAMN16250106	2019	New Zealand		-	-	Unknown	t127	1	CC1	91.24	Human	https://www.ebi.ac.uk/ena/browser/view/PRJNA665320	[3]
SRR12701063	SAMN16250105	2019	New Zealand		-	-	Unknown	t127	1	CC1	91.17	Human	https://www.ebi.ac.uk/ena/browser/view/PRJNA665320	[3]
SRR12701064	SAMN16250104	2019	New Zealand		-	-	Unknown	t127	1	CC1	90.78	Human	https://www.ebi.ac.uk/ena/browser/view/PRJNA665320	[3]
SRR12701065	SAMN16250103	2019	New Zealand		-	-	Unknown	t127	1	CC1	90.79	Human	https://www.ebi.ac.uk/ena/browser/view/PRJNA665320	[3]
SRR12701066	SAMN16250102	2019	New Zealand		-	-	Unknown	t127	1	CC1	90.65	Human	https://www.ebi.ac.uk/ena/browser/view/PRJNA665320	[3]
SRR12701067	SAMN16250101	2019	New Zealand		-	-	Unknown	t127	1	CC1	90.11	Human	https://www.ebi.ac.uk/ena/browser/view/PRJNA665320	[3]
SRR12701068	SAMN16250100	2019	New Zealand		-	-	Unknown	t127	1	CC1	90.82	Human	https://www.ebi.ac.uk/ena/browser/view/PRJNA665320	[3]
SRR12701069	SAMN16250099	2019	New Zealand		-	-	Unknown	t127	1	CC1	91.18	Human	https://www.ebi.ac.uk/ena/browser/view/PRJNA665320	[3]
SRR12701070	SAMN16250098	2019	New Zealand		-	-	Unknown	t127	1	CC1	89.15	Human	https://www.ebi.ac.uk/ena/browser/view/PRJNA665320	[3]
SRR12701071	SAMN16250071	2019	New Zealand		-	-	Unknown	t127	1	CC1	87.79	Human	https://www.ebi.ac.uk/ena/browser/view/PRJNA665320	[3]
SRR12701072	SAMN16250097	2019	New Zealand		-	-	Unknown	t127	1	CC1	90.07	Human	https://www.ebi.ac.uk/ena/browser/view/PRJNA665320	[3]
SRR12701073	SAMN16250096	2019	New Zealand		-	-	Unknown	t127	1	CC1	90.37	Human	https://www.ebi.ac.uk/ena/browser/view/PRJNA665320	[3]
SRR12701074	SAMN16250095	2019	New Zealand		-	-	Unknown	t127	1	CC1	91.29	Human	https://www.ebi.ac.uk/ena/browser/view/PRJNA665320	[3]
SRR12701075	SAMN16250094	2019	New Zealand		-	-	Unknown	t127	1	CC1	90.63	Human	https://www.ebi.ac.uk/ena/browser/view/PRJNA665320	[3]
SRR12701076	SAMN16250093	2019	New Zealand		-	-	Unknown	t127	1	CC1	90.9	Human	https://www.ebi.ac.uk/ena/browser/view/PRJNA665320	[3]
SRR12701077	SAMN16250092	2019	New Zealand		-	-	Unknown	t127	1	CC1	90.61	Human	https://www.ebi.ac.uk/ena/browser/view/PRJNA665320	[3]
SRR12701078	SAMN16250091	2019	New Zealand		-	-	Unknown	t127	1	CC1	90.71	Human	https://www.ebi.ac.uk/ena/browser/view/PRJNA665320	[3]
SRR12701079	SAMN16250090	2019	New Zealand		-	-	Unknown	t127	1	CC1	90.89	Human	https://www.ebi.ac.uk/ena/browser/view/PRJNA665320	[3]
SRR12701080	SAMN16250089	2019	New Zealand		-	-	Unknown	t127	1	CC1	90.77	Human	https://www.ebi.ac.uk/ena/browser/view/PRJNA665320	[3]
SRR12701081	SAMN16250088	2019	New Zealand		-	-	Unknown	t127	1	CC1	90.35	Human	https://www.ebi.ac.uk/ena/browser/view/PRJNA665320	[3]
SRR12701082	SAMN16250070	2019	New Zealand		-	-	Unknown	t127	1	CC1	88.55	Human	https://www.ebi.ac.uk/ena/browser/view/PRJNA665320	[3]
SRR12701083	SAMN16250087	2019	New Zealand		-	-	Unknown	t127	1	CC1	90.88	Human	https://www.ebi.ac.uk/ena/browser/view/PRJNA665320	[3]
SRR12701089	SAMN16250081	2019	New Zealand		-	-	Unknown	t127	1	CC1	90.57	Human	https://www.ebi.ac.uk/ena/browser/view/PRJNA665320	[3]
SRR12701090	SAMN16250080	2019	New Zealand		-	-	Unknown	t127	1	CC1	90.53	Human	https://www.ebi.ac.uk/ena/browser/view/PRJNA665320	[3]
SRR12701091	SAMN16250079	2019	New Zealand		-	-	Unknown	t127	1	CC1	90.83	Human	https://www.ebi.ac.uk/ena/browser/view/PRJNA665320	[3]
SRR12701092	SAMN16250078	2019	New Zealand		-	-	Unknown	t127	1	CC1	90.59	Human	https://www.ebi.ac.uk/ena/browser/view/PRJNA665320	[3]
SRR12701094	SAMN16250068	2019	New Zealand		-	-	Unknown	t127	1	CC1	88.79	Human	https://www.ebi.ac.uk/ena/browser/view/PRJNA665320	[3]
SRR20727438	SAMN30068789	2013	New Zealand		-	-	Milk	t114	1	CC1	90.6	Bovine	https://www.ebi.ac.uk/ena/browser/view/PRJNA863911	[4]
SRR20727439	SAMN30068788	2013	New Zealand		-	-	Milk	t114	1	CC1	80.98	Bovine	https://www.ebi.ac.uk/ena/browser/view/PRJNA863911	[4]
SRR20727440	SAMN30068787	2013	New Zealand		-	-	Milk	t114	1	CC1	92.38	Bovine	https://www.ebi.ac.uk/ena/browser/view/PRJNA863911	[4]
SRR20727442	SAMN30068786	2013	New Zealand		-	-	Milk	t114	1	CC1	93.06	Bovine	https://www.ebi.ac.uk/ena/browser/view/PRJNA863911	[4]
SRR20727444	SAMN30068784	2013	New Zealand		-	-	Milk	t114	1	CC1	91.41	Bovine	https://www.ebi.ac.uk/ena/browser/view/PRJNA863911	[4]
SRR20727445	SAMN30068783	2013	New Zealand		-	-	Milk	t114	1	CC1	91.76	Bovine	https://www.ebi.ac.uk/ena/browser/view/PRJNA863911	[4]
SRR20727446	SAMN30068782	2013	New Zealand		-	-	Milk	t114	1	CC1	86.57	Bovine	https://www.ebi.ac.uk/ena/browser/view/PRJNA863911	[4]
SRR20727447	SAMN30068781	2013	New Zealand		-	-	Milk	t114	1	CC1	91.52	Bovine	https://www.ebi.ac.uk/ena/browser/view/PRJNA863911	[4]
SRR20727448	SAMN30068780	2013	New Zealand		-	-	Milk	t114	1	CC1	91.96	Bovine	https://www.ebi.ac.uk/ena/browser/view/PRJNA863911	[4]
SRR20727450	SAMN30068778	2013	New Zealand		-	-	Milk	t114	1	CC1	90.4	Bovine	https://www.ebi.ac.uk/ena/browser/view/PRJNA863911	[4]
SRR20727451	SAMN30068777	2013	New Zealand		-	-	Milk	t114	1	CC1	90.71	Bovine	https://www.ebi.ac.uk/ena/browser/view/PRJNA863911	[4]
SRR20727452	SAMN30068750	2013	New Zealand		-	-	Milk	t1407	1	CC1	90.18	Bovine	https://www.ebi.ac.uk/ena/browser/view/PRJNA863911	[4]
SRR20727454	SAMN30068775	2013	New Zealand		-	-	Milk	t114	1	CC1	92.4	Bovine	https://www.ebi.ac.uk/ena/browser/view/PRJNA863911	[4]
SRR20727456	SAMN30068773	2013	New Zealand		-	-	Milk	t114	1	CC1	93.01	Bovine	https://www.ebi.ac.uk/ena/browser/view/PRJNA863911	[4]
SRR20727460	SAMN30068769	2013	New Zealand		-	-	Milk	t114	1	CC1	86.09	Bovine	https://www.ebi.ac.uk/ena/browser/view/PRJNA863911	[4]
SRR20727463	SAMN30068749	2013	New Zealand		-	-	Milk	t2699	1	CC1	91.75	Bovine	https://www.ebi.ac.uk/ena/browser/view/PRJNA863911	[4]
SRR20727464	SAMN30068766	2013	New Zealand		-	-	Milk	t114	1	CC1	92.9	Bovine	https://www.ebi.ac.uk/ena/browser/view/PRJNA863911	[4]
SRR20727467	SAMN30068934	2013	New Zealand		-	-	Milk	t693	1	CC1	93.3	Bovine	https://www.ebi.ac.uk/ena/browser/view/PRJNA863911	[4]
SRR20727468	SAMN30068933	2002	New Zealand		-	-	Milk	t114	1	CC1	92.51	Bovine	https://www.ebi.ac.uk/ena/browser/view/PRJNA863911	[4]
SRR20727469	SAMN30068932	2002	New Zealand		-	-	Milk	t114	1	CC1	92.5	Bovine	https://www.ebi.ac.uk/ena/browser/view/PRJNA863911	[4]
SRR20727470	SAMN30068931	2002	New Zealand		-	-	Milk	t114	1	CC1	86.46	Bovine	https://www.ebi.ac.uk/ena/browser/view/PRJNA863911	[4]
SRR20727471	SAMN30068930	2002	New Zealand		-	-	Milk	t114	1	CC1	91.66	Bovine	https://www.ebi.ac.uk/ena/browser/view/PRJNA863911	[4]
SRR20727473	SAMN30068928	2002	New Zealand		-	-	Milk	t114	1	CC1	92.53	Bovine	https://www.ebi.ac.uk/ena/browser/view/PRJNA863911	[4]
SRR20727474	SAMN30068927	2002	New Zealand		-	-	Milk	t114	1	CC1	90.49	Bovine	https://www.ebi.ac.uk/ena/browser/view/PRJNA863911	[4]
SRR20727475	SAMN30068765	2013	New Zealand		-	-	Milk	t114	1	CC1	92.29	Bovine	https://www.ebi.ac.uk/ena/browser/view/PRJNA863911	[4]
SRR20727476	SAMN30068926	2002	New Zealand		-	-	Milk	t114	1	CC1	88.25	Bovine	https://www.ebi.ac.uk/ena/browser/view/PRJNA863911	[4]
SRR20727479	SAMN30068923	2002	New Zealand		-	-	Milk	t114	1	CC1	91.75	Bovine	https://www.ebi.ac.uk/ena/browser/view/PRJNA863911	[4]
SRR20727480	SAMN30068922	2002	New Zealand		-	-	Milk	t114	1	CC1	91.41	Bovine	https://www.ebi.ac.uk/ena/browser/view/PRJNA863911	[4]
SRR20727482	SAMN30068920	2002	New Zealand		-	-	Milk	t922	1	CC1	92.11	Bovine	https://www.ebi.ac.uk/ena/browser/view/PRJNA863911	[4]
SRR20727483	SAMN30068919	2002	New Zealand		-	-	Milk	t114	1	CC1	92.44	Bovine	https://www.ebi.ac.uk/ena/browser/view/PRJNA863911	[4]
SRR20727484	SAMN30068918	2002	New Zealand		-	-	Milk	t114	1	CC1	92.1	Bovine	https://www.ebi.ac.uk/ena/browser/view/PRJNA863911	[4]
SRR20727485	SAMN30068917	2002	New Zealand		-	-	Milk	t922	1	CC1	92.63	Bovine	https://www.ebi.ac.uk/ena/browser/view/PRJNA863911	[4]
SRR20727487	SAMN30068916	2002	New Zealand		-	-	Milk	t922	1	CC1	92.76	Bovine	https://www.ebi.ac.uk/ena/browser/view/PRJNA863911	[4]
SRR20727488	SAMN30068915	2002	New Zealand		-	-	Milk	t114	1	CC1	90.51	Bovine	https://www.ebi.ac.uk/ena/browser/view/PRJNA863911	[4]
SRR20727489	SAMN30068914	2002	New Zealand		-	-	Milk	t114	1	CC1	92.97	Bovine	https://www.ebi.ac.uk/ena/browser/view/PRJNA863911	[4]
SRR20727490	SAMN30068913	2002	New Zealand		-	-	Milk	t114	1	CC1	92.27	Bovine	https://www.ebi.ac.uk/ena/browser/view/PRJNA863911	[4]
SRR20727491	SAMN30068912	2002	New Zealand		-	-	Milk	t114	1	CC1	92.95	Bovine	https://www.ebi.ac.uk/ena/browser/view/PRJNA863911	[4]
SRR20727492	SAMN30068911	2002	New Zealand		-	-	Milk	t114	1	CC1	92.86	Bovine	https://www.ebi.ac.uk/ena/browser/view/PRJNA863911	[4]
SRR20727493	SAMN30068910	2002	New Zealand		-	-	Milk	t4540	1	CC1	92.35	Bovine	https://www.ebi.ac.uk/ena/browser/view/PRJNA863911	[4]
SRR20727495	SAMN30068908	2002	New Zealand		-	-	Milk	t922	1	CC1	92.52	Bovine	https://www.ebi.ac.uk/ena/browser/view/PRJNA863911	[4]
SRR20727496	SAMN30068907	2002	New Zealand		-	-	Milk	t114	1	CC1	92.79	Bovine	https://www.ebi.ac.uk/ena/browser/view/PRJNA863911	[4]
SRR20727497	SAMN30068763	2013	New Zealand		-	-	Milk	t114	1	CC1	90.84	Bovine	https://www.ebi.ac.uk/ena/browser/view/PRJNA863911	[4]
SRR20727498	SAMN30068906	2002	New Zealand		-	-	Milk	t114	1	CC1	92.96	Bovine	https://www.ebi.ac.uk/ena/browser/view/PRJNA863911	[4]
SRR20727499	SAMN30068905	2002	New Zealand		-	-	Milk	t922	1	CC1	91.95	Bovine	https://www.ebi.ac.uk/ena/browser/view/PRJNA863911	[4]
SRR20727500	SAMN30068904	2002	New Zealand		-	-	Milk	t114	1	CC1	92.99	Bovine	https://www.ebi.ac.uk/ena/browser/view/PRJNA863911	[4]
SRR20727502	SAMN30068846	2018	New Zealand		-	-	Milk	t693	1	CC1	91.61	Bovine	https://www.ebi.ac.uk/ena/browser/view/PRJNA863911	[4]
SRR20727503	SAMN30068845	2018	New Zealand		-	-	Milk	t114	1	CC1	91.87	Bovine	https://www.ebi.ac.uk/ena/browser/view/PRJNA863911	[4]
SRR20727504	SAMN30068844	2018	New Zealand		-	-	Milk	t114	1	CC1	92.19	Bovine	https://www.ebi.ac.uk/ena/browser/view/PRJNA863911	[4]
SRR20727505	SAMN30068843	2018	New Zealand		-	-	Milk	t114	1	CC1	92.2	Bovine	https://www.ebi.ac.uk/ena/browser/view/PRJNA863911	[4]
SRR20727506	SAMN30068842	2018	New Zealand		-	-	Milk	t114	1	CC1	91.17	Bovine	https://www.ebi.ac.uk/ena/browser/view/PRJNA863911	[4]
SRR20727507	SAMN30068841	2018	New Zealand		-	-	Milk	t114	1	CC1	92.26	Bovine	https://www.ebi.ac.uk/ena/browser/view/PRJNA863911	[4]
SRR20727508	SAMN30068840	2018	New Zealand		-	-	Milk	t114	1	CC1	92.13	Bovine	https://www.ebi.ac.uk/ena/browser/view/PRJNA863911	[4]
SRR20727509	SAMN30068839	2018	New Zealand		-	-	Milk	t114	1	CC1	92.47	Bovine	https://www.ebi.ac.uk/ena/browser/view/PRJNA863911	[4]
SRR20727510	SAMN30068838	2018	New Zealand		-	-	Milk	t114	1	CC1	92.64	Bovine	https://www.ebi.ac.uk/ena/browser/view/PRJNA863911	[4]
SRR20727511	SAMN30068837	2018	New Zealand		-	-	Milk	t114	1	CC1	92.88	Bovine	https://www.ebi.ac.uk/ena/browser/view/PRJNA863911	[4]
SRR20727512	SAMN30068756	2018	New Zealand		-	-	Milk	t114	1	CC1	90.42	Bovine	https://www.ebi.ac.uk/ena/browser/view/PRJNA863911	[4]
SRR20727515	SAMN30068834	2018	New Zealand		-	-	Milk	t114	1	CC1	91.76	Bovine	https://www.ebi.ac.uk/ena/browser/view/PRJNA863911	[4]
SRR20727516	SAMN30068833	2018	New Zealand		-	-	Milk	t114	1	CC1	92.26	Bovine	https://www.ebi.ac.uk/ena/browser/view/PRJNA863911	[4]
SRR20727517	SAMN30068832	2018	New Zealand		-	-	Milk	t114	1	CC1	93.19	Bovine	https://www.ebi.ac.uk/ena/browser/view/PRJNA863911	[4]
SRR20727518	SAMN30068831	2018	New Zealand		-	-	Milk	t114	1	CC1	91.27	Bovine	https://www.ebi.ac.uk/ena/browser/view/PRJNA863911	[4]
SRR20727519	SAMN30068830	2018	New Zealand		-	-	Milk	t114	1	CC1	92.05	Bovine	https://www.ebi.ac.uk/ena/browser/view/PRJNA863911	[4]
SRR20727520	SAMN30068829	2018	New Zealand		-	-	Milk	t114	1	CC1	92.23	Bovine	https://www.ebi.ac.uk/ena/browser/view/PRJNA863911	[4]
SRR20727521	SAMN30068828	2018	New Zealand		-	-	Milk	t114	1	CC1	91.64	Bovine	https://www.ebi.ac.uk/ena/browser/view/PRJNA863911	[4]
SRR20727522	SAMN30068827	2018	New Zealand		-	-	Milk	t114	1	CC1	91.94	Bovine	https://www.ebi.ac.uk/ena/browser/view/PRJNA863911	[4]
SRR20727523	SAMN30068755	2013	New Zealand		-	-	Milk	t114	1	CC1	91.33	Bovine	https://www.ebi.ac.uk/ena/browser/view/PRJNA863911	[4]
SRR20727527	SAMN30068823	2018	New Zealand		-	-	Milk	t114	1	CC1	91.8	Bovine	https://www.ebi.ac.uk/ena/browser/view/PRJNA863911	[4]
SRR20727529	SAMN30068821	2018	New Zealand		-	-	Milk	t114	1	CC1	92.36	Bovine	https://www.ebi.ac.uk/ena/browser/view/PRJNA863911	[4]
SRR20727532	SAMN30068902	2002	New Zealand		-	-	Milk	t114	1	CC1	91.5	Bovine	https://www.ebi.ac.uk/ena/browser/view/PRJNA863911	[4]
SRR20727533	SAMN30068901	2002	New Zealand		-	-	Milk	t114	1	CC1	92.57	Bovine	https://www.ebi.ac.uk/ena/browser/view/PRJNA863911	[4]
SRR20727534	SAMN30068900	2002	New Zealand		-	-	Milk	t114	1	CC1	91.45	Bovine	https://www.ebi.ac.uk/ena/browser/view/PRJNA863911	[4]
SRR20727535	SAMN30068899	2002	New Zealand		-	-	Milk	t127	1	CC1	91.55	Bovine	https://www.ebi.ac.uk/ena/browser/view/PRJNA863911	[4]
SRR20727536	SAMN30068898	2002	New Zealand		-	-	Milk	t114	1	CC1	92.69	Bovine	https://www.ebi.ac.uk/ena/browser/view/PRJNA863911	[4]
SRR20727537	SAMN30068897	2002	New Zealand		-	-	Milk	t922	1	CC1	92.09	Bovine	https://www.ebi.ac.uk/ena/browser/view/PRJNA863911	[4]
SRR20727538	SAMN30068762	2002	New Zealand		-	-	Milk	t6980	1	CC1	91.49	Bovine	https://www.ebi.ac.uk/ena/browser/view/PRJNA863911	[4]
SRR20727540	SAMN30068895	2002	New Zealand		-	-	Milk	t114	1	CC1	92.67	Bovine	https://www.ebi.ac.uk/ena/browser/view/PRJNA863911	[4]
SRR20727542	SAMN30068893	2002	New Zealand		-	-	Milk	t114	1	CC1	91.42	Bovine	https://www.ebi.ac.uk/ena/browser/view/PRJNA863911	[4]
SRR20727543	SAMN30068892	2002	New Zealand		-	-	Milk	t114	1	CC1	93.25	Bovine	https://www.ebi.ac.uk/ena/browser/view/PRJNA863911	[4]
SRR20727546	SAMN30068889	2002	New Zealand		-	-	Milk	t114	1	CC1	91.54	Bovine	https://www.ebi.ac.uk/ena/browser/view/PRJNA863911	[4]
SRR20727547	SAMN30068888	2002	New Zealand		-	-	Milk	t114	1	CC1	92.37	Bovine	https://www.ebi.ac.uk/ena/browser/view/PRJNA863911	[4]
SRR20727548	SAMN30068887	2002	New Zealand		-	-	Milk	t114	1	CC1	91.99	Bovine	https://www.ebi.ac.uk/ena/browser/view/PRJNA863911	[4]
SRR20727549	SAMN30068761	2013	New Zealand		-	-	Milk	t114	1	CC1	90.87	Bovine	https://www.ebi.ac.uk/ena/browser/view/PRJNA863911	[4]
SRR20727551	SAMN30068885	2002	New Zealand		-	-	Milk	t1931	1	CC1	92.54	Bovine	https://www.ebi.ac.uk/ena/browser/view/PRJNA863911	[4]
SRR20727552	SAMN30068884	2002	New Zealand		-	-	Milk	t127	1	CC1	87.35	Bovine	https://www.ebi.ac.uk/ena/browser/view/PRJNA863911	[4]
SRR20727555	SAMN30068881	2002	New Zealand		-	-	Milk	t114	1	CC1	91.72	Bovine	https://www.ebi.ac.uk/ena/browser/view/PRJNA863911	[4]
SRR20727558	SAMN30068878	2002	New Zealand		-	-	Milk	t114	1	CC1	92.08	Bovine	https://www.ebi.ac.uk/ena/browser/view/PRJNA863911	[4]
SRR20727560	SAMN30068760	2002	New Zealand		-	-	Milk	t114	1	CC1	91.46	Bovine	https://www.ebi.ac.uk/ena/browser/view/PRJNA863911	[4]
SRR20727562	SAMN30068875	2002	New Zealand		-	-	Milk	t127	1	CC1	90.3	Bovine	https://www.ebi.ac.uk/ena/browser/view/PRJNA863911	[4]
SRR20727563	SAMN30068874	2018	New Zealand		-	-	Milk	t114	1	CC1	92.16	Bovine	https://www.ebi.ac.uk/ena/browser/view/PRJNA863911	[4]
SRR20727566	SAMN30068754	2013	New Zealand		-	-	Milk	t114	1	CC1	89.52	Bovine	https://www.ebi.ac.uk/ena/browser/view/PRJNA863911	[4]
SRR20727568	SAMN30068815	2018	New Zealand		-	-	Milk	t2699	1	CC1	92.86	Bovine	https://www.ebi.ac.uk/ena/browser/view/PRJNA863911	[4]
SRR20727572	SAMN30068811	2018	New Zealand		-	-	Milk	t2699	1	CC1	92.79	Bovine	https://www.ebi.ac.uk/ena/browser/view/PRJNA863911	[4]
SRR20727573	SAMN30068810	2013	New Zealand		-	-	Milk	t114	1	CC1	90.85	Bovine	https://www.ebi.ac.uk/ena/browser/view/PRJNA863911	[4]
SRR20727574	SAMN30068809	2013	New Zealand		-	-	Milk	t127	1	CC1	92.32	Bovine	https://www.ebi.ac.uk/ena/browser/view/PRJNA863911	[4]
SRR20727575	SAMN30068808	2013	New Zealand		-	-	Milk	t114	1	CC1	91.35	Bovine	https://www.ebi.ac.uk/ena/browser/view/PRJNA863911	[4]
SRR20727577	SAMN30068753	2013	New Zealand		-	-	Milk	t114	1	CC1	88.86	Bovine	https://www.ebi.ac.uk/ena/browser/view/PRJNA863911	[4]
SRR20727578	SAMN30068806	2013	New Zealand		-	-	Milk	t114	1	CC1	92.35	Bovine	https://www.ebi.ac.uk/ena/browser/view/PRJNA863911	[4]
SRR20727579	SAMN30068805	2013	New Zealand		-	-	Milk	t114	1	CC1	92.25	Bovine	https://www.ebi.ac.uk/ena/browser/view/PRJNA863911	[4]
SRR20727580	SAMN30068804	2013	New Zealand		-	-	Milk	t114	1	CC1	91.52	Bovine	https://www.ebi.ac.uk/ena/browser/view/PRJNA863911	[4]
SRR20727581	SAMN30068803	2013	New Zealand		-	-	Milk	t114	1	CC1	91.88	Bovine	https://www.ebi.ac.uk/ena/browser/view/PRJNA863911	[4]
SRR20727582	SAMN30068802	2013	New Zealand		-	-	Milk	t114	1	CC1	92.58	Bovine	https://www.ebi.ac.uk/ena/browser/view/PRJNA863911	[4]
SRR20727583	SAMN30068801	2013	New Zealand		-	-	Milk	t114	1	CC1	89.83	Bovine	https://www.ebi.ac.uk/ena/browser/view/PRJNA863911	[4]
SRR20727584	SAMN30068800	2013	New Zealand		-	-	Milk	t114	1	CC1	92.19	Bovine	https://www.ebi.ac.uk/ena/browser/view/PRJNA863911	[4]
SRR20727585	SAMN30068799	2013	New Zealand		-	-	Milk	t114	1	CC1	91.34	Bovine	https://www.ebi.ac.uk/ena/browser/view/PRJNA863911	[4]
SRR20727586	SAMN30068798	2013	New Zealand		-	-	Milk	t114	1	CC1	92.36	Bovine	https://www.ebi.ac.uk/ena/browser/view/PRJNA863911	[4]
SRR20727587	SAMN30068797	2013	New Zealand		-	-	Milk	t114	1	CC1	92.54	Bovine	https://www.ebi.ac.uk/ena/browser/view/PRJNA863911	[4]
SRR20727588	SAMN30068752	2013	New Zealand		-	-	Milk	t114	1	CC1	90.65	Bovine	https://www.ebi.ac.uk/ena/browser/view/PRJNA863911	[4]
SRR20727589	SAMN30068796	2013	New Zealand		-	-	Milk	t114	1	CC1	89.84	Bovine	https://www.ebi.ac.uk/ena/browser/view/PRJNA863911	[4]
SRR20727590	SAMN30068795	2013	New Zealand		-	-	Milk	t127	1	CC1	92.2	Bovine	https://www.ebi.ac.uk/ena/browser/view/PRJNA863911	[4]
SRR20727592	SAMN30068793	2013	New Zealand		-	-	Milk	t693	1	CC1	92.61	Bovine	https://www.ebi.ac.uk/ena/browser/view/PRJNA863911	[4]
SRR20727595	SAMN30068790	2018	New Zealand		-	-	Milk	t2246	1	CC1	91.02	Bovine	https://www.ebi.ac.uk/ena/browser/view/PRJNA863911	[4]
SRR20727596	SAMN30068873	2018	New Zealand		-	-	Milk	t114	1	CC1	92.58	Bovine	https://www.ebi.ac.uk/ena/browser/view/PRJNA863911	[4]
SRR20727597	SAMN30068872	2018	New Zealand		-	-	Milk	t114	1	CC1	92.25	Bovine	https://www.ebi.ac.uk/ena/browser/view/PRJNA863911	[4]
SRR20727598	SAMN30068871	2018	New Zealand		-	-	Milk	t114	1	CC1	91.26	Bovine	https://www.ebi.ac.uk/ena/browser/view/PRJNA863911	[4]
SRR20727599	SAMN30068870	2018	New Zealand		-	-	Milk	t693	1	CC1	91.9	Bovine	https://www.ebi.ac.uk/ena/browser/view/PRJNA863911	[4]
SRR20727600	SAMN30068869	2018	New Zealand		-	-	Milk	t114	1	CC1	92.55	Bovine	https://www.ebi.ac.uk/ena/browser/view/PRJNA863911	[4]
SRR20727601	SAMN30068868	2018	New Zealand		-	-	Milk	t114	1	CC1	92.53	Bovine	https://www.ebi.ac.uk/ena/browser/view/PRJNA863911	[4]
SRR20727602	SAMN30068867	2018	New Zealand		-	-	Milk	t114	1	CC1	91.93	Bovine	https://www.ebi.ac.uk/ena/browser/view/PRJNA863911	[4]
SRR20727604	SAMN30068866	2018	New Zealand		-	-	Milk	t1784	1	CC1	89.95	Bovine	https://www.ebi.ac.uk/ena/browser/view/PRJNA863911	[4]
SRR20727606	SAMN30068864	2018	New Zealand		-	-	Milk	t1784	1	CC1	90.68	Bovine	https://www.ebi.ac.uk/ena/browser/view/PRJNA863911	[4]
SRR20727610	SAMN30068860	2018	New Zealand		-	-	Milk	t114	1	CC1	91.49	Bovine	https://www.ebi.ac.uk/ena/browser/view/PRJNA863911	[4]
SRR20727611	SAMN30068859	2018	New Zealand		-	-	Milk	t114	1	CC1	90.99	Bovine	https://www.ebi.ac.uk/ena/browser/view/PRJNA863911	[4]
SRR20727612	SAMN30068858	2018	New Zealand		-	-	Milk	t114	1	CC1	91.58	Bovine	https://www.ebi.ac.uk/ena/browser/view/PRJNA863911	[4]
SRR20727613	SAMN30068857	2018	New Zealand		-	-	Milk	t114	1	CC1	92.97	Bovine	https://www.ebi.ac.uk/ena/browser/view/PRJNA863911	[4]
SRR20727614	SAMN30068758	2013	New Zealand		-	-	Milk	t114	1	CC1	91.86	Bovine	https://www.ebi.ac.uk/ena/browser/view/PRJNA863911	[4]
SRR20727615	SAMN30068856	2018	New Zealand		-	-	Milk	t114	1	CC1	92.36	Bovine	https://www.ebi.ac.uk/ena/browser/view/PRJNA863911	[4]
SRR20727617	SAMN30068854	2018	New Zealand		-	-	Milk	t1784	1	CC1	90.42	Bovine	https://www.ebi.ac.uk/ena/browser/view/PRJNA863911	[4]
SRR20727618	SAMN30068853	2018	New Zealand		-	-	Milk	t1784	1	CC1	89.99	Bovine	https://www.ebi.ac.uk/ena/browser/view/PRJNA863911	[4]
SRR20727620	SAMN30068851	2018	New Zealand		-	-	Milk	t114	1	CC1	92.01	Bovine	https://www.ebi.ac.uk/ena/browser/view/PRJNA863911	[4]
SRR20727621	SAMN30068850	2018	New Zealand		-	-	Milk	t114	1	CC1	90.79	Bovine	https://www.ebi.ac.uk/ena/browser/view/PRJNA863911	[4]
SRR20727622	SAMN30068849	2018	New Zealand		-	-	Milk	t127	1	CC1	90.79	Bovine	https://www.ebi.ac.uk/ena/browser/view/PRJNA863911	[4]
SRR20727624	SAMN30068847	2018	New Zealand		-	-	Milk	t114	1	CC1	91.48	Bovine	https://www.ebi.ac.uk/ena/browser/view/PRJNA863911	[4]
SRR20727625	SAMN30068757	2013	New Zealand		-	-	Milk	t114	1	CC1	90.96	Bovine	https://www.ebi.ac.uk/ena/browser/view/PRJNA863911	[4]
SRR5714656	SAMN07257453	2014	New Zealand		-	-	Human colonisation	t127	1	CC1	89.1	Human	https://www.ebi.ac.uk/ena/browser/view/PRJNA391123	[5]
SRR5714657	SAMN07257454	2014	New Zealand		-	-	Human colonisation	t127	1	CC1	92.42	Human	https://www.ebi.ac.uk/ena/browser/view/PRJNA391123	[5]
SRR5714674	SAMN07257462	2014	New Zealand		-	-	Human colonisation	t16141	1	CC1	92.15	Human	https://www.ebi.ac.uk/ena/browser/view/PRJNA391123	[5]
SRR5714677	SAMN07257459	2014	New Zealand		-	-	Human clinical	t127	1	CC1	90.49	Human	https://www.ebi.ac.uk/ena/browser/view/PRJNA391123	[5]
SRR5714678	SAMN07257458	2014	New Zealand		-	-	Human clinical	t127	1	CC1	86.98	Human	https://www.ebi.ac.uk/ena/browser/view/PRJNA391123	[5]
SRR5714679	SAMN07257457	2014	New Zealand		-	-	Human clinical	t127	1	CC1	89.21	Human	https://www.ebi.ac.uk/ena/browser/view/PRJNA391123	[5]
SRR5714680	SAMN07257456	2014	New Zealand		-	-	Human clinical	t127	1	CC1	90.6	Human	https://www.ebi.ac.uk/ena/browser/view/PRJNA391123	[5]
SRR5714681	SAMN07257455	2014	New Zealand		-	-	Human clinical	t127	1	CC1	89.22	Human	https://www.ebi.ac.uk/ena/browser/view/PRJNA391123	[5]
SRR5714683	SAMN07257463	2014	New Zealand		-	-	Human clinical	t127	1	CC1	91.46	Human	https://www.ebi.ac.uk/ena/browser/view/PRJNA391123	[5]
SRR6332088	SAMN08111862	2014	Porirua		-	-	Skin and Soft Tissue	t127	1	CC1	91.34	Human	https://www.ebi.ac.uk/ena/browser/view/PRJNA412108	[3] & [6]
SRR6332089	SAMN08111863	2014	Porirua		-	-	Skin and Soft Tissue	t127	1	CC1	83.21	Human	https://www.ebi.ac.uk/ena/browser/view/PRJNA412108	[3] & [6]
SRR6332090	SAMN08111864	2014	Porirua		-	-	Skin and Soft Tissue	t127	1	CC1	89.1	Human	https://www.ebi.ac.uk/ena/browser/view/PRJNA412108	[3] & [6]
SRR6332091	SAMN08111865	2014	Porirua		-	-	Skin and Soft Tissue	t127	1	CC1	89.6	Human	https://www.ebi.ac.uk/ena/browser/view/PRJNA412108	[3] & [6]
SRR6332092	SAMN08111858	1999	Porirua		-	-	Skin and Soft Tissue	t127	1	CC1	88.88	Human	https://www.ebi.ac.uk/ena/browser/view/PRJNA412108	[3] & [6]
SRR6332093	SAMN08111859	1999	Porirua		-	-	Skin and Soft Tissue	t127	1	CC1	89.16	Human	https://www.ebi.ac.uk/ena/browser/view/PRJNA412108	[3] & [6]
SRR6332094	SAMN08111860	2014	Porirua		-	-	Skin and Soft Tissue	t127	1	CC1	90.67	Human	https://www.ebi.ac.uk/ena/browser/view/PRJNA412108	[3] & [6]
SRR6332095	SAMN08111861	2014	Porirua		-	-	Skin and Soft Tissue	t127	1	CC1	91.09	Human	https://www.ebi.ac.uk/ena/browser/view/PRJNA412108	[3] & [6]
SRR6332096	SAMN08111866	2014	Porirua		-	-	Skin and Soft Tissue	t127	1	CC1	90.52	Human	https://www.ebi.ac.uk/ena/browser/view/PRJNA412108	[3] & [6]
SRR6332097	SAMN08111867	2014	Porirua		-	-	Skin and Soft Tissue	t127	1	CC1	89.24	Human	https://www.ebi.ac.uk/ena/browser/view/PRJNA412108	[3] & [6]
SRR6332098	SAMN08111912	2014	Porirua		-	-	Skin and Soft Tissue	t127	1	CC1	91.02	Human	https://www.ebi.ac.uk/ena/browser/view/PRJNA412108	[3] & [6]
SRR6332099	SAMN08111913	2014	Porirua		-	-	Skin and Soft Tissue	t127	1	CC1	90.92	Human	https://www.ebi.ac.uk/ena/browser/view/PRJNA412108	[3] & [6]
SRR6332100	SAMN08111914	2014	Porirua		-	-	Skin and Soft Tissue	t127	1	CC1	88.73	Human	https://www.ebi.ac.uk/ena/browser/view/PRJNA412108	[3] & [6]
SRR6332101	SAMN08111915	2014	Porirua		-	-	Skin and Soft Tissue	t127	1	CC1	82.67	Human	https://www.ebi.ac.uk/ena/browser/view/PRJNA412108	[3] & [6]
SRR6332102	SAMN08111908	2014	Porirua		-	-	Skin and Soft Tissue	t127	1	CC1	93.89	Human	https://www.ebi.ac.uk/ena/browser/view/PRJNA412108	[3] & [6]
SRR6332103	SAMN08111909	2014	Porirua		-	-	Skin and Soft Tissue	t127	1	CC1	91.21	Human	https://www.ebi.ac.uk/ena/browser/view/PRJNA412108	[3] & [6]
SRR6332104	SAMN08111910	2014	Porirua		-	-	Skin and Soft Tissue	t127	1	CC1	91.53	Human	https://www.ebi.ac.uk/ena/browser/view/PRJNA412108	[3] & [6]
SRR6332105	SAMN08111911	2014	Porirua		-	-	Skin and Soft Tissue	t127	1	CC1	90.15	Human	https://www.ebi.ac.uk/ena/browser/view/PRJNA412108	[3] & [6]
SRR6332106	SAMN08111916	2014	Porirua		-	-	Skin and Soft Tissue	t127	1	CC1	91.88	Human	https://www.ebi.ac.uk/ena/browser/view/PRJNA412108	[3] & [6]
SRR6332107	SAMN08111917	2014	Porirua		-	-	Skin and Soft Tissue	t127	1	CC1	92.84	Human	https://www.ebi.ac.uk/ena/browser/view/PRJNA412108	[3] & [6]
SRR6332108	SAMN08111919	2014	Porirua		-	-	Skin and Soft Tissue	t127	1	CC1	92.28	Human	https://www.ebi.ac.uk/ena/browser/view/PRJNA412108	[3] & [6]
SRR6332109	SAMN08111918	2014	Porirua		-	-	Skin and Soft Tissue	t128	1	CC1	88.65	Human	https://www.ebi.ac.uk/ena/browser/view/PRJNA412108	[3] & [6]
SRR6332110	SAMN08111921	2014	Porirua		-	-	Skin and Soft Tissue	t127	1	CC1	89.94	Human	https://www.ebi.ac.uk/ena/browser/view/PRJNA412108	[3] & [6]
SRR6332111	SAMN08111920	2014	Porirua		-	-	Skin and Soft Tissue	t127	1	CC1	92.59	Human	https://www.ebi.ac.uk/ena/browser/view/PRJNA412108	[3] & [6]
SRR6332112	SAMN08111923	2014	Porirua		-	-	Skin and Soft Tissue	t127	1	CC1	86.27	Human	https://www.ebi.ac.uk/ena/browser/view/PRJNA412108	[3] & [6]
SRR6332113	SAMN08111922	2014	Porirua		-	-	Skin and Soft Tissue	t605	1	CC1	90.82	Human	https://www.ebi.ac.uk/ena/browser/view/PRJNA412108	[3] & [6]
SRR6332114	SAMN08111925	2014	Porirua		-	-	Skin and Soft Tissue	t127	1	CC1	92.14	Human	https://www.ebi.ac.uk/ena/browser/view/PRJNA412108	[3] & [6]
SRR6332115	SAMN08111924	2014	Porirua		-	-	Skin and Soft Tissue	t127	1	CC1	91.39	Human	https://www.ebi.ac.uk/ena/browser/view/PRJNA412108	[3] & [6]
SRR6332116	SAMN08111927	2014	Porirua		-	-	Skin and Soft Tissue	t321	1	CC1	90.37	Human	https://www.ebi.ac.uk/ena/browser/view/PRJNA412108	[3] & [6]
SRR6332117	SAMN08111926	2014	Porirua		-	-	Skin and Soft Tissue	t127	1	CC1	91.96	Human	https://www.ebi.ac.uk/ena/browser/view/PRJNA412108	[3] & [6]
SRR6332118	SAMN08111947	2014	Porirua		-	-	Skin and Soft Tissue	t127	1	CC1	90.22	Human	https://www.ebi.ac.uk/ena/browser/view/PRJNA412108	[3] & [6]
SRR6332119	SAMN08111946	2014	Porirua		-	-	Skin and Soft Tissue	t127	1	CC1	89.42	Human	https://www.ebi.ac.uk/ena/browser/view/PRJNA412108	[3] & [6]
SRR6332120	SAMN08111945	2014	Porirua		-	-	Skin and Soft Tissue	t127	1	CC1	88.23	Human	https://www.ebi.ac.uk/ena/browser/view/PRJNA412108	[3] & [6]
SRR6332121	SAMN08111944	2014	Porirua		-	-	Skin and Soft Tissue	t386	1	CC1	91.65	Human	https://www.ebi.ac.uk/ena/browser/view/PRJNA412108	[3] & [6]
SRR6332122	SAMN08111943	2014	Porirua		-	-	Skin and Soft Tissue	t127	1	CC1	91.46	Human	https://www.ebi.ac.uk/ena/browser/view/PRJNA412108	[3] & [6]
SRR6332123	SAMN08111942	2014	Porirua		-	-	Skin and Soft Tissue	t127	1	CC1	88.97	Human	https://www.ebi.ac.uk/ena/browser/view/PRJNA412108	[3] & [6]
SRR6332125	SAMN08111940	2014	Porirua		-	-	Skin and Soft Tissue	t127	1	CC1	88.99	Human	https://www.ebi.ac.uk/ena/browser/view/PRJNA412108	[3] & [6]
SRR6332126	SAMN08111939	2014	Porirua		-	-	Skin and Soft Tissue	t127	1	CC1	90.52	Human	https://www.ebi.ac.uk/ena/browser/view/PRJNA412108	[3] & [6]
SRR6332127	SAMN08111938	2014	Porirua		-	-	Skin and Soft Tissue	t127	1	CC1	91.27	Human	https://www.ebi.ac.uk/ena/browser/view/PRJNA412108	[3] & [6]
SRR6332128	SAMN08111930	2014	Porirua		-	-	Skin and Soft Tissue	t127	1	CC1	90.21	Human	https://www.ebi.ac.uk/ena/browser/view/PRJNA412108	[3] & [6]
SRR6332129	SAMN08111931	2014	Porirua		-	-	Skin and Soft Tissue	t605	1	CC1	89.23	Human	https://www.ebi.ac.uk/ena/browser/view/PRJNA412108	[3] & [6]
SRR6332130	SAMN08111928	2014	Porirua		-	-	Skin and Soft Tissue	t127	1	CC1	91.26	Human	https://www.ebi.ac.uk/ena/browser/view/PRJNA412108	[3] & [6]
SRR6332131	SAMN08111929	2014	Porirua		-	-	Skin and Soft Tissue	t127	1	CC1	89.93	Human	https://www.ebi.ac.uk/ena/browser/view/PRJNA412108	[3] & [6]
SRR6332132	SAMN08111934	2014	Porirua		-	-	Skin and Soft Tissue	t1784	1	CC1	89	Human	https://www.ebi.ac.uk/ena/browser/view/PRJNA412108	[3] & [6]
SRR6332133	SAMN08111935	2014	Porirua		-	-	Skin and Soft Tissue	t1784	1	CC1	89.5	Human	https://www.ebi.ac.uk/ena/browser/view/PRJNA412108	[3] & [6]
SRR6332134	SAMN08111932	2014	Porirua		-	-	Skin and Soft Tissue	t127	1	CC1	92.88	Human	https://www.ebi.ac.uk/ena/browser/view/PRJNA412108	[3] & [6]
SRR6332135	SAMN08111933	2014	Porirua		-	-	Skin and Soft Tissue	t1784	1	CC1	89.94	Human	https://www.ebi.ac.uk/ena/browser/view/PRJNA412108	[3] & [6]
SRR6332136	SAMN08111936	2014	Porirua		-	-	Skin and Soft Tissue	t127	1	CC1	89.07	Human	https://www.ebi.ac.uk/ena/browser/view/PRJNA412108	[3] & [6]
SRR6332137	SAMN08111937	2014	Porirua		-	-	Skin and Soft Tissue	t127	1	CC1	91.67	Human	https://www.ebi.ac.uk/ena/browser/view/PRJNA412108	[3] & [6]
SRR6332138	SAMN08111868	2014	Porirua		-	-	Skin and Soft Tissue	t127	1	CC1	90.4	Human	https://www.ebi.ac.uk/ena/browser/view/PRJNA412108	[3] & [6]
SRR6332139	SAMN08111869	2014	Porirua		-	-	Skin and Soft Tissue	t127	1	CC1	91.73	Human	https://www.ebi.ac.uk/ena/browser/view/PRJNA412108	[3] & [6]
SRR6332140	SAMN08111870	2014	Porirua		-	-	Skin and Soft Tissue	t127	1	CC1	92.12	Human	https://www.ebi.ac.uk/ena/browser/view/PRJNA412108	[3] & [6]
SRR6332141	SAMN08111871	2014	Porirua		-	-	Skin and Soft Tissue	t127	1	CC1	89.87	Human	https://www.ebi.ac.uk/ena/browser/view/PRJNA412108	[3] & [6]
SRR6332142	SAMN08111872	2014	Porirua		-	-	Skin and Soft Tissue	t127	1	CC1	94.33	Human	https://www.ebi.ac.uk/ena/browser/view/PRJNA412108	[3] & [6]
SRR6332143	SAMN08111873	2014	Porirua		-	-	Skin and Soft Tissue	t127	1	CC1	89.08	Human	https://www.ebi.ac.uk/ena/browser/view/PRJNA412108	[3] & [6]
SRR6332144	SAMN08111874	2014	Porirua		-	-	Skin and Soft Tissue	t127	1	CC1	90.81	Human	https://www.ebi.ac.uk/ena/browser/view/PRJNA412108	[3] & [6]
SRR6332145	SAMN08111875	2014	Porirua		-	-	Skin and Soft Tissue	t127	1	CC1	92.88	Human	https://www.ebi.ac.uk/ena/browser/view/PRJNA412108	[3] & [6]
SRR6332146	SAMN08111876	2014	Porirua		-	-	Skin and Soft Tissue	t127	1	CC1	90.52	Human	https://www.ebi.ac.uk/ena/browser/view/PRJNA412108	[3] & [6]
SRR6332147	SAMN08111877	2014	Porirua		-	-	Skin and Soft Tissue	t127	1	CC1	89.41	Human	https://www.ebi.ac.uk/ena/browser/view/PRJNA412108	[3] & [6]
SRR6332148	SAMN08111956	2014	Porirua		-	-	Skin and Soft Tissue	t127	1	CC1	93.2	Human	https://www.ebi.ac.uk/ena/browser/view/PRJNA412108	[3] & [6]
SRR6332149	SAMN08111957	2014	Porirua		-	-	Skin and Soft Tissue	t127	1	CC1	88.34	Human	https://www.ebi.ac.uk/ena/browser/view/PRJNA412108	[3] & [6]
SRR6332151	SAMN08111949	2014	Porirua		-	-	Skin and Soft Tissue	t127	1	CC1	92.14	Human	https://www.ebi.ac.uk/ena/browser/view/PRJNA412108	[3] & [6]
SRR6332152	SAMN08111950	2014	Porirua		-	-	Skin and Soft Tissue	t127	1	CC1	94.79	Human	https://www.ebi.ac.uk/ena/browser/view/PRJNA412108	[3] & [6]
SRR6332153	SAMN08111951	2014	Porirua		-	-	Skin and Soft Tissue	t127	1	CC1	88.86	Human	https://www.ebi.ac.uk/ena/browser/view/PRJNA412108	[3] & [6]
SRR6332154	SAMN08111952	2014	Porirua		-	-	Skin and Soft Tissue	t693	1	CC1	89.07	Human	https://www.ebi.ac.uk/ena/browser/view/PRJNA412108	[3] & [6]
SRR6332155	SAMN08111953	2014	Porirua		-	-	Skin and Soft Tissue	t127	1	CC1	89.32	Human	https://www.ebi.ac.uk/ena/browser/view/PRJNA412108	[3] & [6]
SRR6332156	SAMN08111954	2014	Porirua		-	-	Skin and Soft Tissue	t127	1	CC1	90.82	Human	https://www.ebi.ac.uk/ena/browser/view/PRJNA412108	[3] & [6]
SRR6332157	SAMN08111955	2014	Porirua		-	-	Skin and Soft Tissue	t127	1	CC1	89.12	Human	https://www.ebi.ac.uk/ena/browser/view/PRJNA412108	[3] & [6]
SRR6332158	SAMN08111887	2014	Porirua		-	-	Skin and Soft Tissue	t127	1	CC1	88.39	Human	https://www.ebi.ac.uk/ena/browser/view/PRJNA412108	[3] & [6]
SRR6332159	SAMN08111886	2014	Porirua		-	-	Skin and Soft Tissue	t127	1	CC1	92.93	Human	https://www.ebi.ac.uk/ena/browser/view/PRJNA412108	[3] & [6]
SRR6332160	SAMN08111883	2014	Porirua		-	-	Skin and Soft Tissue	t127	1	CC1	90.78	Human	https://www.ebi.ac.uk/ena/browser/view/PRJNA412108	[3] & [6]
SRR6332161	SAMN08111882	2014	Porirua		-	-	Skin and Soft Tissue	t127	1	CC1	91.47	Human	https://www.ebi.ac.uk/ena/browser/view/PRJNA412108	[3] & [6]
SRR6332162	SAMN08111885	2014	Porirua		-	-	Skin and Soft Tissue	t127	1	CC1	89.65	Human	https://www.ebi.ac.uk/ena/browser/view/PRJNA412108	[3] & [6]
SRR6332163	SAMN08111884	2014	Porirua		-	-	Skin and Soft Tissue	t127	1	CC1	90.91	Human	https://www.ebi.ac.uk/ena/browser/view/PRJNA412108	[3] & [6]
SRR6332164	SAMN08111879	2014	Porirua		-	-	Skin and Soft Tissue	t127	1	CC1	91.82	Human	https://www.ebi.ac.uk/ena/browser/view/PRJNA412108	[3] & [6]
SRR6332165	SAMN08111878	2014	Porirua		-	-	Skin and Soft Tissue	t127	1	CC1	92.16	Human	https://www.ebi.ac.uk/ena/browser/view/PRJNA412108	[3] & [6]
SRR6332166	SAMN08111881	2014	Porirua		-	-	Skin and Soft Tissue	t127	1	CC1	93.59	Human	https://www.ebi.ac.uk/ena/browser/view/PRJNA412108	[3] & [6]
SRR6332167	SAMN08111880	2014	Porirua		-	-	Skin and Soft Tissue	t127	1	CC1	90.77	Human	https://www.ebi.ac.uk/ena/browser/view/PRJNA412108	[3] & [6]
SRR6332168	SAMN08111968	2014	Porirua		-	-	Skin and Soft Tissue	t127	1	CC1	92.24	Human	https://www.ebi.ac.uk/ena/browser/view/PRJNA412108	[3] & [6]
SRR6332169	SAMN08111969	2014	Porirua		-	-	Skin and Soft Tissue	t127	1	CC1	91.38	Human	https://www.ebi.ac.uk/ena/browser/view/PRJNA412108	[3] & [6]
SRR6332170	SAMN08111896	2014	Porirua		-	-	Skin and Soft Tissue	t127	1	CC1	91.1	Human	https://www.ebi.ac.uk/ena/browser/view/PRJNA412108	[3] & [6]
SRR6332171	SAMN08111897	2014	Porirua		-	-	Skin and Soft Tissue	t127	1	CC1	90.94	Human	https://www.ebi.ac.uk/ena/browser/view/PRJNA412108	[3] & [6]
SRR6332172	SAMN08111894	2014	Porirua		-	-	Skin and Soft Tissue	t127	1	CC1	90.47	Human	https://www.ebi.ac.uk/ena/browser/view/PRJNA412108	[3] & [6]
SRR6332173	SAMN08111895	2014	Porirua		-	-	Skin and Soft Tissue	t127	1	CC1	90.45	Human	https://www.ebi.ac.uk/ena/browser/view/PRJNA412108	[3] & [6]
SRR6332174	SAMN08111892	2014	Porirua		-	-	Skin and Soft Tissue	t127	1	CC1	93.05	Human	https://www.ebi.ac.uk/ena/browser/view/PRJNA412108	[3] & [6]
SRR6332175	SAMN08111893	2014	Porirua		-	-	Skin and Soft Tissue	t127	1	CC1	89.65	Human	https://www.ebi.ac.uk/ena/browser/view/PRJNA412108	[3] & [6]
SRR6332176	SAMN08111890	2014	Porirua		-	-	Skin and Soft Tissue	t127	1	CC1	85.44	Human	https://www.ebi.ac.uk/ena/browser/view/PRJNA412108	[3] & [6]
SRR6332177	SAMN08111891	2014	Porirua		-	-	Skin and Soft Tissue	t127	1	CC1	90.88	Human	https://www.ebi.ac.uk/ena/browser/view/PRJNA412108	[3] & [6]
SRR6332178	SAMN08111888	2014	Porirua		-	-	Skin and Soft Tissue	t5837	1	CC1	90.68	Human	https://www.ebi.ac.uk/ena/browser/view/PRJNA412108	[3] & [6]
SRR6332179	SAMN08111889	2014	Porirua		-	-	Skin and Soft Tissue	t127	1	CC1	91.8	Human	https://www.ebi.ac.uk/ena/browser/view/PRJNA412108	[3] & [6]
SRR6332180	SAMN08111965	2014	Porirua		-	-	Skin and Soft Tissue	t127	1	CC1	93.29	Human	https://www.ebi.ac.uk/ena/browser/view/PRJNA412108	[3] & [6]
SRR6332181	SAMN08111964	2014	Porirua		-	-	Skin and Soft Tissue	t127	1	CC1	93.6	Human	https://www.ebi.ac.uk/ena/browser/view/PRJNA412108	[3] & [6]
SRR6332182	SAMN08111963	2014	Porirua		-	-	Skin and Soft Tissue	t127	1	CC1	92.01	Human	https://www.ebi.ac.uk/ena/browser/view/PRJNA412108	[3] & [6]
SRR6332183	SAMN08111962	2014	Porirua		-	-	Skin and Soft Tissue	t127	1	CC1	92.69	Human	https://www.ebi.ac.uk/ena/browser/view/PRJNA412108	[3] & [6]
SRR6332184	SAMN08111961	2014	Porirua		-	-	Skin and Soft Tissue	t127	1	CC1	89.83	Human	https://www.ebi.ac.uk/ena/browser/view/PRJNA412108	[3] & [6]
SRR6332185	SAMN08111960	2014	Porirua		-	-	Skin and Soft Tissue	t127	1	CC1	92.77	Human	https://www.ebi.ac.uk/ena/browser/view/PRJNA412108	[3] & [6]
SRR6332186	SAMN08111959	2014	Porirua		-	-	Skin and Soft Tissue	t127	1	CC1	91.7	Human	https://www.ebi.ac.uk/ena/browser/view/PRJNA412108	[3] & [6]
SRR6332187	SAMN08111958	2014	Porirua		-	-	Skin and Soft Tissue	t127	1	CC1	92.71	Human	https://www.ebi.ac.uk/ena/browser/view/PRJNA412108	[3] & [6]
SRR6332188	SAMN08111967	2014	Porirua		-	-	Skin and Soft Tissue	t127	1	CC1	90.53	Human	https://www.ebi.ac.uk/ena/browser/view/PRJNA412108	[3] & [6]
SRR6332189	SAMN08111966	2014	Porirua		-	-	Skin and Soft Tissue	t127	1	CC1	91.43	Human	https://www.ebi.ac.uk/ena/browser/view/PRJNA412108	[3] & [6]
SRR6332190	SAMN08111907	2014	Porirua		-	-	Skin and Soft Tissue	t127	1	CC1	91.94	Human	https://www.ebi.ac.uk/ena/browser/view/PRJNA412108	[3] & [6]
SRR6332191	SAMN08111906	2014	Porirua		-	-	Skin and Soft Tissue	t127	1	CC1	89.29	Human	https://www.ebi.ac.uk/ena/browser/view/PRJNA412108	[3] & [6]
SRR6332192	SAMN08111901	2014	Porirua		-	-	Skin and Soft Tissue	t127	1	CC1	90.91	Human	https://www.ebi.ac.uk/ena/browser/view/PRJNA412108	[3] & [6]
SRR6332193	SAMN08111900	2014	Porirua		-	-	Skin and Soft Tissue	t127	1	CC1	90.94	Human	https://www.ebi.ac.uk/ena/browser/view/PRJNA412108	[3] & [6]
SRR6332194	SAMN08111899	2014	Porirua		-	-	Skin and Soft Tissue	t127	1	CC1	90.33	Human	https://www.ebi.ac.uk/ena/browser/view/PRJNA412108	[3] & [6]
SRR6332195	SAMN08111898	2014	Porirua		-	-	Skin and Soft Tissue	t127	1	CC1	92.75	Human	https://www.ebi.ac.uk/ena/browser/view/PRJNA412108	[3] & [6]
SRR6332196	SAMN08111905	2014	Porirua		-	-	Skin and Soft Tissue	t127	1	CC1	89.07	Human	https://www.ebi.ac.uk/ena/browser/view/PRJNA412108	[3] & [6]
SRR6332197	SAMN08111904	2014	Porirua		-	-	Skin and Soft Tissue	t127	1	CC1	91.59	Human	https://www.ebi.ac.uk/ena/browser/view/PRJNA412108	[3] & [6]
SRR6332198	SAMN08111903	2014	Porirua		-	-	Skin and Soft Tissue	t127	1	CC1	93.25	Human	https://www.ebi.ac.uk/ena/browser/view/PRJNA412108	[3] & [6]
SRR6332199	SAMN08111902	2014	Porirua		-	-	Skin and Soft Tissue	t127	1	CC1	93	Human	https://www.ebi.ac.uk/ena/browser/view/PRJNA412108	[3] & [6]
[1] - Nag S, Larsen G, Szarvas J, Birkedahl LEK, Gulyás GM, Ciok WJ, et al. Whole genomes from bacteria collected at diagnostic units around the world 2020. Sci Data. 2023;10(1):628. doi:10.1038/s41597-023-02502-7
[2] - Baines SL, Howden BP, Heffernan H, Stinear TP, Carter GP, Seemann T, et al. Rapid Emergence and Evolution of Staphylococcus aureus Clones Harboring fusC-Containing Staphylococcal Cassette Chromosome Elements. Antimicrob Agents Chemother. 2016;60(4):2359-65. doi:10.1128/aac.03020-15
[3] - Nong Y, Taiaroa G, Pasricha S, Guérillot R, Monk IR, Baines SL, et al. Clinical relevance of topical antibiotic use in co-selecting for multidrug-resistant Staphylococcus aureus: Insights from in vitro and ex vivo models. Antimicrob Agents Chemother. 2023;95(5). doi: 10.1128/aac.02048-20
[4] - Nesaraj J, Grinberg A, Laven R, Biggs P. Genomic epidemiology of bovine mastitis-causing Staphylococcus aureus in New Zealand. Vet Microbiol. 2023;282. doi: 10.1016/j.vetmic.2023.109750
[5] - Grinberg A, Biggs PJ, Zhang J, Ritchie S, Oneroa Z, O'Neill C, et al. Genomic epidemiology of methicillin-susceptible Staphylococcus aureus across colonisation and skin and soft tissue infection. J Infect. 2017;75(4):326-35. doi: 10.1016/j.jinf.2017.07.010
[6] - Carter GP, Schultz MB, Baines SL, Gonçalves da Silva A, Heffernan H, Tiong A, et al. Topical Antibiotic Use Coselects for the Carriage of Mobile Genetic Elements Conferring Resistance to Unrelated Antimicrobials in Staphylococcus aureus. Antimicrob Agents Chemother. 2018;62(2):e02000-17. doi: 10.1128/aac.02000-17

## Sheet: Table S5
Supplementary Table S5: New Zealand ST1 SNP-Distance Matrix
	21MR0103_S37	21MR0385_S69	21MR0468_S65	21MR0838_S63	21MR0935_S18	21MR1286_S68	AB104	AB123	AB130	AB138	AB140	AB144	AB152	AB159	AB160	AB162	AB168	AB215	AB219	AB221	AB223	AB228	AB334	AB341	AB354	AB356	AB82	AB84	AB99	B1003_S431	B1005_S433	B1035_S438	B1051_S443	B1055_S447	B1065_S452	B1069_S456	B1078_S460	B1095_S463	B1099_S467	B1110_S470	B1140_S476	B1143_S4	B1162_S10	B1173_S12	B1174_S13	B1178_S14	B1180_S15	B1186_S18	B1188_S20
21MR0103_S37	0	430	431	96	445	96	318	338	314	333	324	317	331	304	326	309	314	313	260	267	313	355	322	310	293	317	336	309	307	314	324	303	334	331	324	328	319	327	322	311	331	316	341	298	310	318	315	317	320
21MR0385_S69	430	0	1	430	185	430	256	276	252	271	262	255	269	242	264	247	252	251	198	205	251	293	260	248	231	255	275	247	245	252	262	239	272	269	262	266	257	265	260	249	269	254	279	236	246	256	253	255	258
21MR0468_S65	431	1	0	431	186	431	257	277	253	272	263	256	270	243	265	248	253	252	199	206	252	294	261	249	232	256	276	248	246	253	263	240	273	270	263	267	258	266	261	250	270	255	280	237	247	257	254	256	259
21MR0838_S63	96	430	431	0	445	54	318	338	314	333	324	317	331	304	326	309	314	313	260	267	313	355	322	310	293	317	336	309	307	314	324	303	334	331	323	328	319	327	322	311	331	316	341	298	310	318	314	317	320
21MR0935_S18	445	185	186	445	0	445	271	291	267	286	277	270	284	257	279	262	267	266	213	220	266	308	275	263	246	270	290	262	260	267	277	254	287	284	277	281	272	280	275	264	284	269	294	251	263	271	268	270	273
21MR1286_S68	96	430	431	54	445	0	318	338	314	333	324	317	331	304	326	309	314	313	260	267	313	355	322	310	293	317	336	309	307	314	324	303	334	331	323	328	319	327	322	311	331	316	341	298	310	318	314	317	320
AB104	318	256	257	318	271	318	0	164	140	159	150	143	157	130	152	135	140	139	86	93	139	181	148	136	119	143	163	135	133	140	150	129	160	157	150	154	145	153	148	137	157	142	167	124	136	144	141	143	146
AB123	338	276	277	338	291	338	164	0	160	179	170	163	177	150	152	155	116	159	106	113	159	157	168	156	139	163	183	155	153	160	170	149	180	177	170	154	165	173	168	157	157	162	187	144	156	164	161	163	166
AB130	314	252	253	314	267	314	140	160	0	155	146	139	153	126	148	131	136	135	82	89	135	177	144	132	115	139	159	131	129	136	146	125	156	153	146	150	141	149	144	133	153	138	163	120	132	140	137	139	142
AB138	333	271	272	333	286	333	159	179	155	0	165	158	172	145	167	150	155	154	101	108	154	196	163	151	134	158	178	150	148	155	165	144	175	172	165	169	160	168	163	152	172	157	182	139	151	159	156	158	161
AB140	324	262	263	324	277	324	150	170	146	165	0	149	163	136	158	141	146	145	92	99	145	187	154	142	125	149	169	141	139	146	156	135	166	163	156	160	122	159	154	143	163	148	173	130	142	150	147	149	152
AB144	317	255	256	317	270	317	143	163	139	158	149	0	156	89	151	134	139	138	85	92	138	180	147	135	118	138	162	134	132	139	149	128	159	156	149	153	144	152	147	132	156	141	166	119	135	143	140	138	145
AB152	331	269	270	331	284	331	157	177	153	172	163	156	0	143	165	148	153	152	99	106	152	194	161	149	132	156	162	148	146	153	163	142	91	170	163	167	158	166	161	150	170	155	180	137	149	143	154	156	159
AB159	304	242	243	304	257	304	130	150	126	145	136	89	143	0	138	121	126	125	72	79	125	167	134	122	105	125	149	121	119	126	136	115	146	143	136	140	131	139	134	119	143	128	153	106	122	130	127	125	132
AB160	326	264	265	326	279	326	152	152	148	167	158	151	165	138	0	143	128	147	94	101	147	169	156	144	127	151	171	143	141	148	158	137	168	165	158	112	153	161	156	145	131	150	175	132	144	152	149	151	154
AB162	309	247	248	309	262	309	135	155	131	150	141	134	148	121	143	0	131	130	77	84	130	172	139	127	110	134	154	126	124	131	97	88	151	148	141	145	136	144	139	128	148	133	158	113	127	135	132	134	137
AB168	314	252	253	314	267	314	140	116	136	155	146	139	153	126	128	131	0	135	82	89	135	117	144	132	115	139	159	131	129	136	146	125	156	153	146	130	141	149	144	133	133	138	163	120	132	140	137	139	142
AB215	313	251	252	313	266	313	139	159	135	154	145	138	152	125	147	130	135	0	81	88	134	176	143	131	114	138	158	130	128	135	145	124	155	152	145	149	140	148	143	132	152	137	162	119	131	139	136	138	141
AB219	260	198	199	260	213	260	86	106	82	101	92	85	99	72	94	77	82	81	0	33	81	123	90	78	61	85	105	77	75	82	92	71	102	99	92	96	87	95	90	79	99	84	109	66	78	86	83	85	88
AB221	267	205	206	267	220	267	93	113	89	108	99	92	106	79	101	84	89	88	33	0	88	130	97	85	68	92	112	84	82	89	99	78	109	106	99	103	94	102	97	86	106	91	116	73	85	93	90	92	95
AB223	313	251	252	313	266	313	139	159	135	154	145	138	152	125	147	130	135	134	81	88	0	176	143	131	114	138	158	130	122	65	145	124	155	152	145	149	140	148	143	132	152	137	162	119	131	139	136	138	141
AB228	355	293	294	355	308	355	181	157	177	196	187	180	194	167	169	172	117	176	123	130	176	0	185	173	156	180	200	172	170	177	187	166	197	194	187	171	182	190	185	174	174	179	204	161	173	181	178	180	183
AB334	322	260	261	322	275	322	148	168	144	163	154	147	161	134	156	139	144	143	90	97	143	185	0	140	123	147	167	139	137	144	154	133	164	161	154	158	149	157	150	141	161	146	171	128	140	148	145	147	148
AB341	310	248	249	310	263	310	136	156	132	151	142	135	149	122	144	127	132	131	78	85	131	173	140	0	111	135	155	127	125	132	142	121	152	149	142	146	137	145	140	129	149	134	159	116	128	136	133	135	138
AB354	293	231	232	293	246	293	119	139	115	134	125	118	132	105	127	110	115	114	61	68	114	156	123	111	0	118	138	110	108	115	125	104	135	132	125	129	120	128	123	112	132	117	142	99	111	119	116	118	121
AB356	317	255	256	317	270	317	143	163	139	158	149	138	156	125	151	134	139	138	85	92	138	180	147	135	118	0	162	134	132	139	149	128	159	156	149	153	144	152	147	130	156	141	166	117	135	143	140	98	145
AB82	336	275	276	336	290	336	163	183	159	178	169	162	162	149	171	154	159	158	105	112	158	200	167	155	138	162	0	154	152	159	169	148	165	176	169	173	164	172	167	156	176	161	186	143	155	125	160	162	165
AB84	309	247	248	309	262	309	135	155	131	150	141	134	148	121	143	126	131	130	77	84	130	172	139	127	110	134	154	0	124	131	141	120	151	148	141	145	136	144	139	128	148	133	158	115	127	135	132	134	137
AB99	307	245	246	307	260	307	133	153	129	148	139	132	146	119	141	124	129	128	75	82	122	170	137	125	108	132	152	124	0	123	139	118	149	146	139	143	134	142	137	126	146	131	156	113	125	133	130	132	135
B1003_S431	314	252	253	314	267	314	140	160	136	155	146	139	153	126	148	131	136	135	82	89	65	177	144	132	115	139	159	131	123	0	146	125	156	153	146	150	141	149	144	133	153	138	163	120	132	140	137	139	142
B1005_S433	324	262	263	324	277	324	150	170	146	165	156	149	163	136	158	97	146	145	92	99	145	187	154	142	125	149	169	141	139	146	0	103	166	163	156	160	151	159	154	143	163	148	173	130	142	150	147	149	152
B1035_S438	303	239	240	303	254	303	129	149	125	144	135	128	142	115	137	88	125	124	71	78	124	166	133	121	104	128	148	120	118	125	103	0	145	142	135	139	130	138	133	122	142	127	152	109	121	129	126	128	131
B1051_S443	334	272	273	334	287	334	160	180	156	175	166	159	91	146	168	151	156	155	102	109	155	197	164	152	135	159	165	151	149	156	166	145	0	173	166	170	161	169	164	153	173	158	183	140	152	146	157	159	162
B1055_S447	331	269	270	331	284	331	157	177	153	172	163	156	170	143	165	148	153	152	99	106	152	194	161	149	132	156	176	148	146	153	163	142	173	0	163	167	158	166	161	150	170	155	180	137	149	157	154	156	159
B1065_S452	324	262	263	323	277	323	150	170	146	165	156	149	163	136	158	141	146	145	92	99	145	187	154	142	125	149	169	141	139	146	156	135	166	163	0	160	151	159	154	143	163	148	173	130	142	150	97	149	152
B1069_S456	328	266	267	328	281	328	154	154	150	169	160	153	167	140	112	145	130	149	96	103	149	171	158	146	129	153	173	145	143	150	160	139	170	167	160	0	155	163	158	147	133	152	177	134	146	154	151	153	156
B1078_S460	319	257	258	319	272	319	145	165	141	160	122	144	158	131	153	136	141	140	87	94	140	182	149	137	120	144	164	136	134	141	151	130	161	158	151	155	0	154	149	138	158	143	168	125	137	145	142	144	147
B1095_S463	327	265	266	327	280	327	153	173	149	168	159	152	166	139	161	144	149	148	95	102	148	190	157	145	128	152	172	144	142	149	159	138	169	166	159	163	154	0	157	146	166	151	176	133	145	153	150	152	155
B1099_S467	322	260	261	322	275	322	148	168	144	163	154	147	161	134	156	139	144	143	90	97	143	185	150	140	123	147	167	139	137	144	154	133	164	161	154	158	149	157	0	141	161	146	171	128	140	148	145	147	148
B1110_S470	311	249	250	311	264	311	137	157	133	152	143	132	150	119	145	128	133	132	79	86	132	174	141	129	112	130	156	128	126	133	143	122	153	150	143	147	138	146	141	0	150	135	160	111	129	137	134	130	139
B1140_S476	331	269	270	331	284	331	157	157	153	172	163	156	170	143	131	148	133	152	99	106	152	174	161	149	132	156	176	148	146	153	163	142	173	170	163	133	158	166	161	150	0	155	180	137	149	157	154	156	159
B1143_S4	316	254	255	316	269	316	142	162	138	157	148	141	155	128	150	133	138	137	84	91	137	179	146	134	117	141	161	133	131	138	148	127	158	155	148	152	143	151	146	135	155	0	165	122	134	142	137	141	144
B1162_S10	341	279	280	341	294	341	167	187	163	182	173	166	180	153	175	158	163	162	109	116	162	204	171	159	142	166	186	158	156	163	173	152	183	180	173	177	168	176	171	160	180	165	0	147	159	167	164	166	169
B1173_S12	298	236	237	298	251	298	124	144	120	139	130	119	137	106	132	113	120	119	66	73	119	161	128	116	99	117	143	115	113	120	130	109	140	137	130	134	125	133	128	111	137	122	147	0	116	124	121	117	126
B1174_S13	310	246	247	310	263	310	136	156	132	151	142	135	149	122	144	127	132	131	78	85	131	173	140	128	111	135	155	127	125	132	142	121	152	149	142	146	137	145	140	129	149	134	159	116	0	136	133	135	138
B1178_S14	318	256	257	318	271	318	144	164	140	159	150	143	143	130	152	135	140	139	86	93	139	181	148	136	119	143	125	135	133	140	150	129	146	157	150	154	145	153	148	137	157	142	167	124	136	0	141	143	146
B1180_S15	315	253	254	314	268	314	141	161	137	156	147	140	154	127	149	132	137	136	83	90	136	178	145	133	116	140	160	132	130	137	147	126	157	154	97	151	142	150	145	134	154	137	164	121	133	141	0	140	143
B1186_S18	317	255	256	317	270	317	143	163	139	158	149	138	156	125	151	134	139	138	85	92	138	180	147	135	118	98	162	134	132	139	149	128	159	156	149	153	144	152	147	130	156	141	166	117	135	143	140	0	145
B1188_S20	320	258	259	320	273	320	146	166	142	161	152	145	159	132	154	137	142	141	88	95	141	183	148	138	121	145	165	137	135	142	152	131	162	159	152	156	147	155	148	139	159	144	169	126	138	146	143	145	0
B1205_S25	307	245	246	307	260	307	133	153	129	148	139	132	146	119	141	124	129	128	75	82	128	170	137	125	108	132	152	124	122	129	139	118	149	146	139	143	134	142	137	126	146	131	130	113	125	133	130	132	135
B1209_S27	317	255	256	317	270	317	143	163	139	158	149	142	156	129	151	134	139	138	85	92	138	180	147	135	118	142	162	134	132	139	149	128	159	156	149	153	144	152	147	136	156	141	140	123	135	143	140	142	145
B1213_S29	315	253	254	315	268	315	141	161	137	156	147	136	154	123	149	132	137	136	83	90	136	178	145	133	116	134	160	132	130	137	147	126	157	154	147	151	142	150	145	68	154	139	164	115	133	141	138	134	143
B1225_S36	328	266	267	328	281	328	154	174	150	169	160	153	167	140	162	145	150	149	96	103	149	191	156	146	129	153	173	145	143	150	160	139	170	167	160	164	155	163	148	147	167	152	177	134	146	154	151	153	154
B1231_S40	309	247	248	309	262	309	135	155	93	150	141	134	148	121	143	126	131	130	77	84	130	172	139	127	110	134	154	126	124	131	141	120	151	148	141	145	136	144	139	128	148	133	158	115	127	135	132	134	137
B1237_S41	329	267	268	329	282	329	155	175	151	170	161	150	168	137	163	146	151	150	97	104	150	192	159	147	130	148	174	146	144	151	161	140	171	168	161	165	156	164	159	126	168	153	178	129	147	155	152	148	157
B1247_S43	321	259	260	321	274	321	147	167	143	162	153	146	160	133	155	138	143	142	89	96	142	184	151	139	122	146	166	138	136	143	153	132	163	160	153	157	148	156	151	140	160	145	170	127	139	147	144	146	149
B1254_S46	337	275	276	337	290	337	163	183	159	178	169	162	122	149	171	154	159	158	105	112	158	200	167	155	138	162	168	154	152	159	169	148	125	176	169	173	164	172	167	156	176	161	186	143	155	149	160	162	165
B1269_S50	327	265	266	327	280	327	153	173	149	168	159	152	166	139	161	100	149	148	95	102	148	190	157	145	128	152	172	144	142	149	67	106	169	166	159	163	154	162	157	146	166	151	176	133	145	153	150	152	155
B1271_S52	330	268	269	330	283	330	156	176	152	171	162	155	153	142	164	147	152	151	98	105	151	193	160	148	131	155	161	147	145	152	162	141	156	169	162	166	157	165	160	149	169	154	179	136	148	142	153	155	158
B1275_S53	302	240	241	302	255	302	128	148	124	143	134	127	141	114	136	119	124	123	70	77	123	165	132	120	103	127	147	119	117	124	134	113	144	141	134	138	129	137	132	121	141	102	151	108	120	128	125	127	130
B1279_S55	312	248	249	312	265	312	138	158	134	153	144	137	151	124	146	129	134	133	80	87	133	175	142	130	113	137	157	129	127	134	144	123	154	151	144	148	139	147	142	131	151	136	161	118	130	138	135	137	140
B1281_S57	318	256	257	318	271	318	144	164	140	159	150	143	157	130	152	135	140	139	86	93	139	181	148	136	119	143	163	135	133	140	150	129	160	157	150	154	145	153	148	137	157	142	167	124	136	144	141	143	146
B1285_S61	351	289	290	351	304	351	177	197	173	192	183	176	108	163	185	168	173	172	119	126	172	214	181	169	152	176	182	168	166	173	183	162	101	190	183	187	178	186	181	170	190	175	200	157	169	163	174	176	179
B1287_S62	300	238	239	300	253	300	126	146	122	141	132	125	139	112	134	117	122	121	68	75	121	163	130	118	101	125	145	117	115	122	132	111	142	139	132	136	127	135	130	119	139	124	149	106	118	126	123	125	128
B1291_S63	313	251	252	313	266	313	139	159	135	154	145	138	152	125	147	130	135	134	81	88	134	176	119	131	114	138	158	130	128	135	145	124	155	152	145	149	140	148	141	132	152	137	162	119	131	139	136	138	139
B1299_S66	310	248	249	310	263	310	136	156	132	151	142	135	149	122	144	127	132	131	78	85	131	173	140	128	111	135	155	127	125	132	142	121	152	149	142	146	137	145	140	129	149	134	159	116	128	136	133	135	138
B1314_S74	320	258	259	320	273	320	146	162	142	161	152	145	159	132	150	137	138	141	88	95	141	179	150	138	121	145	165	137	135	142	152	131	162	159	152	152	147	155	150	139	155	144	169	126	138	146	143	145	148
B1329_S84	322	260	261	322	275	322	148	168	144	163	154	147	161	134	156	117	144	143	90	97	143	185	152	140	123	147	167	139	137	144	132	111	164	161	154	158	149	157	152	141	161	146	171	128	140	148	145	147	150
B1336_S91	322	260	261	322	275	322	148	168	144	163	154	147	147	134	156	139	144	143	90	97	143	185	152	140	123	147	129	139	137	144	154	133	150	161	154	158	149	157	152	141	161	146	171	128	140	108	145	147	150
B1346_S192	307	245	246	307	260	307	133	153	129	148	139	132	146	119	141	102	129	128	75	82	128	170	137	125	108	132	152	124	122	129	117	96	149	146	139	143	134	142	137	126	146	131	156	113	125	133	130	132	135
B1360_S197	301	239	240	301	254	301	127	147	123	142	133	126	140	113	135	118	123	122	69	76	122	164	129	119	102	126	146	118	116	123	133	112	143	140	133	137	128	136	121	120	140	125	150	107	119	127	124	126	127
B1366_S203	327	265	266	327	280	327	153	173	149	168	159	152	142	139	161	144	149	148	95	102	148	190	157	145	128	152	158	144	142	149	159	138	145	166	159	163	154	162	157	146	166	151	176	133	145	139	150	152	155
B1368_S205	316	254	255	316	269	316	142	162	138	157	148	141	131	128	150	133	138	137	84	91	137	179	146	134	117	141	147	133	131	138	148	127	134	155	148	152	143	151	146	135	155	140	165	122	134	128	139	141	144
B1370_S207	314	252	253	314	267	314	140	160	136	155	146	139	129	126	148	131	136	135	82	89	135	177	142	132	115	139	145	131	129	136	146	125	132	153	146	150	141	149	144	133	153	138	163	120	132	126	137	139	142
B1383_S216	317	255	256	317	270	317	143	163	139	158	149	142	156	129	151	134	139	138	85	92	138	180	147	135	118	142	162	134	132	139	149	128	159	156	149	153	144	152	147	136	156	141	166	123	135	143	140	142	145
B1390_S221	313	251	252	313	266	313	139	159	135	154	145	138	152	125	147	130	135	134	81	88	134	176	143	131	114	138	158	130	128	135	145	124	155	152	145	149	140	148	143	132	152	137	136	119	131	139	136	138	141
B1394_S222	334	272	273	334	287	334	160	180	156	175	166	159	75	146	168	151	156	155	102	109	155	197	164	152	135	159	165	151	149	156	166	145	94	173	166	170	161	169	164	153	173	158	183	140	152	146	157	159	162
B1400_S224	336	274	275	336	289	336	162	182	158	177	168	161	175	148	170	153	158	157	104	111	157	199	166	154	137	161	181	153	151	158	168	147	178	175	168	172	163	171	166	155	173	148	185	142	154	162	159	161	164
B1405_S227	314	252	253	314	267	314	140	160	136	155	146	139	153	126	148	131	136	135	82	89	135	177	144	132	115	139	159	131	129	136	146	125	156	153	146	150	141	149	144	133	153	138	163	120	132	140	137	139	142
B1411_S230	316	254	255	316	269	316	142	162	138	157	148	141	155	128	150	133	138	137	84	91	137	179	82	134	117	141	161	133	131	138	148	127	158	155	148	152	143	151	144	135	155	140	165	122	134	142	139	141	142
B1423_S234	327	265	266	327	280	327	153	173	149	168	159	152	152	139	161	144	149	148	95	102	148	190	157	145	128	152	152	144	142	149	159	138	155	166	159	163	154	162	157	146	166	151	176	133	145	133	150	152	155
B1436_S238	330	268	269	330	283	330	154	176	152	171	162	155	169	142	164	147	152	151	98	105	151	193	160	148	131	155	175	147	145	152	162	141	172	169	162	166	157	165	160	149	169	154	179	136	148	156	153	155	156
B1438_S240	326	264	265	326	279	326	152	172	148	167	158	151	165	138	160	143	148	147	94	101	141	189	156	144	127	151	171	143	135	142	158	137	168	165	158	162	153	161	156	145	165	150	175	132	144	152	149	151	154
B1448_S248	312	250	251	312	265	312	138	158	134	153	144	137	127	124	146	129	134	133	80	87	133	175	142	130	113	137	143	129	127	134	144	123	130	151	144	148	139	147	142	131	151	136	161	118	130	124	135	137	140
B1456_S254	308	246	247	308	261	308	134	154	130	149	140	99	147	86	142	125	130	129	76	83	129	171	138	126	109	129	153	125	123	130	140	119	150	147	140	144	135	143	138	123	147	132	157	110	126	134	131	129	136
B1458_S256	306	244	245	306	259	306	132	152	128	147	138	131	145	118	140	101	128	127	74	81	127	169	136	124	107	131	151	123	121	128	116	95	148	145	138	142	133	141	136	125	145	130	155	112	124	132	129	131	134
B1460_S257	293	231	232	293	246	293	119	139	115	134	125	118	132	105	127	110	115	114	61	68	114	156	123	111	94	118	138	110	108	115	125	104	135	132	121	129	120	128	123	112	132	117	142	99	111	119	112	118	121
B1462_S259	331	269	270	331	284	331	157	177	153	172	163	156	156	143	165	148	153	152	99	106	152	194	161	149	132	156	156	148	146	153	163	142	159	170	163	165	158	166	161	150	170	155	180	137	147	137	154	156	159
B1471_S260	321	259	260	321	274	321	147	167	143	162	153	146	160	133	155	138	143	142	89	96	142	184	151	139	122	146	166	138	136	143	153	132	163	160	153	157	148	156	151	140	160	145	170	127	139	147	144	146	149
B1472_S261	306	244	245	306	259	306	132	152	128	147	138	131	129	118	140	123	128	127	74	81	127	169	136	124	107	131	137	123	121	128	138	117	132	145	138	142	133	141	136	125	145	130	155	112	124	118	129	131	134
B1482_S265	363	301	302	363	316	363	189	209	185	204	195	188	202	175	197	180	185	184	131	138	184	226	193	181	164	188	208	180	178	185	195	174	205	202	195	199	190	198	193	182	202	187	212	169	181	189	186	188	191
B1489_S271	310	248	249	310	263	310	136	156	132	151	142	135	149	122	144	127	132	41	78	85	131	173	140	128	111	135	155	127	125	132	142	121	152	149	142	146	137	145	140	129	149	134	159	116	128	136	133	135	138
B1512_S573	318	256	257	318	271	318	144	164	140	159	150	143	157	130	152	135	140	139	86	93	139	181	148	136	119	143	163	135	133	140	150	129	160	157	150	154	145	111	148	137	157	142	167	124	136	144	141	143	146
B1518_S575	333	271	272	333	286	333	159	179	155	174	165	158	172	145	167	150	155	154	101	108	154	196	161	151	134	158	178	150	148	155	165	144	175	172	165	169	160	168	137	152	172	157	182	139	151	159	156	158	159
B1520_S577	317	255	256	317	270	317	143	163	139	158	149	142	156	129	151	134	139	138	85	92	138	180	147	135	118	142	162	134	132	139	149	128	159	156	149	153	144	110	147	136	156	141	166	123	135	143	140	142	145
B1522_S578	308	246	247	308	261	308	134	154	130	149	140	132	147	120	142	81	130	129	76	83	129	171	138	126	109	133	153	125	123	130	96	87	150	147	140	144	135	143	138	127	147	132	157	114	126	134	131	133	136
B1526_S635	321	259	260	321	274	321	147	167	143	162	153	146	160	133	155	138	143	142	89	96	142	184	151	139	122	146	166	138	136	143	153	132	163	160	153	157	148	156	151	140	160	145	170	127	139	147	144	146	149
B1542_S644	319	257	258	319	272	319	145	165	141	160	151	144	158	131	153	92	141	140	87	94	140	182	149	137	120	144	164	136	134	141	107	98	161	158	151	155	146	154	149	138	158	143	168	125	137	145	142	144	147
B1566_S380	335	275	276	337	290	337	163	183	159	178	169	162	80	149	171	154	159	158	105	112	158	200	167	155	138	162	168	154	152	159	169	148	97	176	169	173	164	172	167	156	176	161	186	143	155	149	160	162	165
B1568_S381	291	229	230	291	244	291	117	137	113	132	123	116	130	103	125	108	113	112	59	66	112	154	121	109	36	116	136	108	106	113	123	102	133	130	123	127	118	126	121	110	130	115	140	97	109	117	114	116	119
B1572_S384	313	251	252	313	266	313	139	159	135	154	145	138	152	125	147	130	135	134	81	88	134	176	143	131	114	138	158	130	128	135	145	124	155	152	145	149	140	148	143	132	152	137	162	119	131	139	136	138	141
B1575_S387	329	267	268	329	282	329	155	175	151	170	161	154	154	141	163	146	151	150	97	104	150	192	159	147	130	154	136	146	144	151	161	140	157	168	161	165	156	164	159	148	168	153	178	135	147	117	152	154	157
B1597_S406	322	260	261	322	275	322	148	168	144	163	154	147	137	134	156	139	144	143	90	97	143	185	152	140	123	147	153	139	137	144	154	133	140	161	154	158	149	157	152	141	161	146	171	128	140	134	145	147	150
B1600_S409	323	261	262	323	276	323	149	169	145	164	155	148	138	135	157	140	145	144	91	98	144	186	153	141	124	148	154	140	138	145	155	134	141	162	155	159	150	158	153	142	162	147	172	129	141	135	146	148	151
B1611_S419	309	247	248	309	262	309	135	155	131	150	141	134	148	121	143	126	131	130	77	84	130	172	139	127	109	134	154	126	124	131	141	120	151	148	141	145	136	144	139	128	148	133	158	115	127	135	132	134	137
B1618_S426	309	247	248	309	262	309	135	155	131	150	141	134	148	121	143	104	131	130	77	84	130	172	139	127	110	134	154	126	124	131	119	98	151	148	141	145	136	144	139	128	148	133	158	115	127	135	132	134	137
B1640_S712	327	265	266	327	280	327	153	173	149	168	159	152	166	139	161	144	149	148	95	102	148	190	157	145	128	152	172	144	142	149	159	138	169	166	159	163	154	162	157	146	166	151	176	133	145	153	148	152	155
B1665_S713	294	232	233	292	247	292	120	140	116	135	126	119	133	106	128	111	116	115	62	69	115	157	122	112	95	119	139	111	109	116	126	105	136	133	125	130	121	129	114	113	133	118	143	100	112	120	116	119	120
B1667_S714	310	248	249	310	263	310	136	156	132	151	142	135	149	122	144	127	132	131	78	85	131	173	140	128	111	135	155	127	125	132	142	121	152	149	142	146	137	145	140	129	149	134	159	116	128	136	133	135	138
B1670_S715	324	262	263	324	277	324	150	170	146	165	156	149	81	136	158	141	146	145	92	99	145	187	154	142	125	149	155	141	139	146	156	135	74	163	156	160	151	159	154	143	163	148	173	130	142	136	147	149	152
B1718_S721	307	245	246	307	260	307	133	153	129	148	139	132	146	119	141	124	129	128	75	82	122	170	137	125	108	132	152	124	116	123	139	118	149	146	139	143	134	142	137	126	146	131	156	113	125	133	130	132	135
B1735_S726	314	252	253	314	267	314	140	160	136	155	146	139	153	126	148	131	136	135	82	89	135	177	144	132	115	139	159	131	129	136	146	125	156	153	146	150	141	149	144	133	153	138	163	120	132	140	137	139	142
B1750_S727	324	262	263	324	277	324	150	170	146	165	156	149	139	136	158	141	146	145	92	99	145	187	154	142	125	149	155	141	139	146	156	135	142	163	156	160	151	159	154	143	163	148	173	130	142	136	147	149	152
B1769_S730	334	272	273	334	287	334	160	180	156	175	166	159	77	146	168	151	156	155	102	109	155	197	164	152	135	159	165	151	149	156	166	145	94	173	166	170	161	169	164	153	173	158	183	140	152	146	157	159	162
B1822_S7_L001	314	252	253	314	267	314	140	160	136	155	146	139	153	126	148	131	136	135	82	89	135	177	144	132	115	139	159	131	129	136	146	125	156	153	146	150	141	149	144	133	153	138	163	120	132	140	137	139	142
B1873_S748	326	264	265	326	279	326	152	172	148	167	158	151	165	138	160	143	148	147	94	101	147	189	156	144	127	151	171	143	141	148	158	137	168	165	158	162	153	161	156	145	165	150	175	132	144	152	149	151	154
B1890_S750	320	258	259	320	273	320	146	166	142	161	152	145	135	132	154	137	142	141	88	95	141	183	150	138	121	145	151	137	135	142	152	131	138	159	152	155	147	155	150	139	159	144	169	126	138	132	143	145	148
B248_S102	304	242	243	304	257	304	130	150	124	145	136	129	121	116	138	121	126	125	72	79	125	167	134	122	105	129	135	121	119	126	136	115	124	143	136	140	131	139	134	123	143	128	153	110	122	116	127	129	132
B257_S105	312	250	251	312	265	312	138	158	134	153	144	137	151	124	146	127	134	133	80	87	133	175	142	130	112	137	157	129	127	134	144	123	154	151	144	148	139	147	142	131	151	136	161	116	130	138	135	137	140
B271_S109	304	242	243	304	257	304	130	150	126	145	136	125	143	112	138	121	126	125	72	79	125	167	134	122	105	67	149	121	119	126	136	115	146	143	136	140	131	139	134	117	143	128	153	104	122	130	127	85	132
B277_S111	327	265	266	327	280	327	153	173	149	168	159	152	166	139	161	144	149	148	95	102	148	190	157	145	128	152	172	144	142	149	159	138	169	166	159	163	154	162	157	146	166	151	176	133	145	153	150	152	155
B291_S115	321	259	260	321	274	321	147	167	143	162	153	146	146	133	155	138	143	142	89	96	142	184	151	139	122	146	128	138	136	143	153	132	149	160	153	157	146	156	151	140	160	145	170	127	139	109	144	146	149
B296_S118	327	265	266	327	280	327	153	173	149	168	159	152	150	139	161	144	149	148	95	102	148	190	157	145	128	152	158	144	142	149	159	138	153	166	159	163	154	162	157	146	166	151	176	133	145	139	150	152	155
B299_S119	333	271	272	333	286	333	159	179	155	172	165	158	158	145	167	150	155	154	101	108	154	196	163	151	134	158	146	150	148	155	164	144	161	172	165	169	160	168	163	152	172	157	182	139	151	127	156	158	161
B310_S123	340	278	279	340	293	340	166	186	160	181	172	165	179	152	174	157	162	161	108	115	161	203	170	158	141	165	185	157	155	162	172	151	182	179	172	176	167	175	170	159	179	164	189	146	158	166	163	165	168
B312_S124	306	244	245	306	259	306	132	152	128	147	138	131	145	118	140	123	128	127	74	81	127	169	136	124	107	131	151	123	121	128	138	117	148	145	138	142	133	141	136	125	145	130	155	112	124	132	129	131	134
B318_S126	343	281	282	343	296	343	169	189	165	184	175	168	182	155	177	160	165	164	111	118	164	206	173	161	144	168	188	160	158	165	175	154	185	182	175	179	170	178	173	162	182	167	164	149	161	169	166	168	171
B339_S133	312	250	251	312	265	312	138	158	134	153	144	137	151	124	146	129	134	133	80	87	133	175	142	130	113	137	157	129	127	134	144	123	154	151	144	148	139	147	142	131	151	136	161	118	130	138	135	137	140
B346_S135	332	270	271	332	285	332	158	178	154	173	164	157	89	144	166	149	154	153	100	107	153	195	162	150	133	157	163	149	147	154	164	143	60	171	164	168	159	167	162	151	171	156	181	138	150	144	155	157	160
B350_S136	317	255	256	317	270	317	143	163	139	158	149	138	156	125	151	134	139	138	85	92	138	180	147	135	118	136	162	134	132	139	149	128	159	156	149	153	144	152	147	110	156	141	166	117	135	143	140	136	145
B354_S137	319	257	258	319	272	319	145	165	141	160	151	144	134	131	153	136	141	140	87	94	140	182	149	137	120	144	150	136	134	141	151	130	137	158	151	155	146	154	149	138	158	143	168	125	137	131	142	144	147
B356_S138	327	265	266	327	280	327	153	171	149	168	159	152	152	139	161	144	149	148	95	102	148	190	157	145	128	152	152	144	142	149	159	138	155	166	159	163	154	162	157	146	166	151	176	133	145	133	150	152	155
B368_S139	324	262	263	324	277	324	150	126	146	165	156	149	163	136	138	141	92	145	92	99	145	133	154	142	125	149	169	141	139	146	156	135	166	163	156	140	151	159	154	143	143	148	173	130	142	150	147	149	152
B385_S142	331	269	270	331	284	331	157	177	153	172	163	156	170	143	165	104	153	152	99	106	152	194	161	149	132	156	176	148	146	153	71	110	173	170	163	167	158	166	161	150	170	155	180	137	149	157	154	156	159
B389_S145	300	238	239	300	253	300	126	146	122	141	132	125	139	112	134	115	122	121	68	75	121	163	130	118	101	125	145	117	115	122	132	111	142	139	132	136	127	135	130	119	139	124	149	104	118	126	123	125	128
B393_S146	307	245	246	307	260	307	133	153	129	148	139	132	146	119	141	124	129	128	75	82	128	170	137	125	108	132	152	124	122	129	139	118	149	146	139	143	134	142	137	126	146	131	128	113	125	133	130	132	135
B401_S148	300	238	239	300	253	300	126	146	122	141	132	125	139	112	134	117	122	121	68	75	121	163	130	118	101	125	145	117	115	122	132	111	142	139	132	136	127	135	130	119	139	124	149	106	118	126	123	125	128
B409_S150	318	256	257	318	271	318	144	120	140	159	150	143	157	130	132	135	86	139	86	93	139	127	148	136	119	143	163	135	131	140	150	129	160	157	150	134	145	153	148	137	137	142	167	124	136	144	141	143	146
B414_S153	312	250	251	312	265	312	138	158	134	153	144	133	151	120	146	129	134	133	80	87	133	175	142	130	113	131	157	129	127	134	144	123	154	151	144	148	139	147	142	105	151	136	161	112	130	138	135	131	140
B455_S157	303	241	242	303	256	303	129	149	125	144	135	128	142	115	137	120	125	124	71	78	124	166	133	121	104	128	148	120	118	125	135	114	145	142	135	139	130	138	133	122	142	127	152	109	121	129	126	128	131
B457_S158	309	247	248	309	262	309	135	155	131	150	141	134	148	121	143	126	131	130	77	84	130	171	139	127	110	134	154	126	124	131	141	120	151	148	137	145	136	144	139	128	148	133	158	115	127	135	128	134	137
B482_S161	312	250	251	312	265	312	138	158	134	153	144	137	151	124	146	129	134	133	80	87	133	175	142	130	113	137	157	129	127	134	144	123	154	151	144	148	139	147	142	131	151	136	161	118	130	138	135	137	140
B486_S162	322	260	261	322	275	322	148	168	144	163	154	147	161	134	156	139	144	143	90	97	143	185	152	140	123	147	167	139	137	144	154	133	164	161	154	158	149	157	152	141	161	146	171	128	140	148	145	147	150
B497_S163	324	262	263	324	277	324	150	170	146	165	156	149	149	136	158	141	146	145	92	99	145	187	154	142	125	149	131	141	139	146	156	135	152	163	156	160	151	159	154	143	163	148	173	130	142	112	147	149	152
B513_S3	310	248	249	310	263	310	136	156	132	151	142	131	149	118	144	127	132	131	78	85	131	173	140	128	111	129	155	127	125	132	142	121	152	149	142	146	137	145	140	123	149	134	159	110	128	136	133	129	136
B531_S21	340	278	279	340	293	340	166	186	162	181	172	165	165	152	174	157	162	161	108	115	161	203	170	158	141	165	165	157	155	162	172	151	168	179	172	176	167	175	170	159	179	164	189	146	158	146	163	165	168
B556_S46	304	242	243	304	257	304	130	150	126	145	136	95	143	82	138	121	126	125	72	79	125	167	134	122	105	125	149	121	119	126	136	115	146	143	136	140	131	139	134	119	143	128	153	106	122	130	127	125	132
B566_S56	305	243	244	305	258	305	131	151	127	146	137	130	144	117	139	122	127	126	73	80	126	168	135	123	106	130	150	122	120	127	137	116	147	144	137	141	132	140	135	124	144	129	148	111	123	131	128	130	133
B591_S81	321	259	260	321	274	321	147	167	143	162	153	146	160	133	155	138	143	142	89	96	142	184	149	139	122	146	166	138	136	143	153	132	163	160	153	157	148	156	125	140	160	145	170	127	139	147	144	146	147
B592_S82	319	257	258	319	272	319	145	165	141	160	151	144	158	131	153	136	141	140	87	94	140	182	147	137	120	144	164	136	134	141	151	130	161	158	151	155	146	154	123	138	158	143	168	125	137	145	142	144	145
B611_S167	324	262	263	324	277	324	150	170	146	165	156	149	149	136	158	141	146	145	92	99	145	187	154	142	125	149	149	141	139	146	156	135	152	163	156	160	151	159	154	143	163	148	173	130	142	130	147	149	152
B677_S173	321	259	260	321	274	321	147	167	143	162	153	146	160	133	155	138	143	142	89	96	142	184	151	139	122	146	166	138	136	143	153	132	163	160	153	157	148	156	151	140	160	145	170	127	139	147	144	146	149
B682_S176	313	251	252	313	266	313	139	159	135	154	145	134	152	121	147	130	135	134	81	88	134	176	143	131	114	104	158	130	128	135	145	124	155	152	145	149	140	148	143	126	152	137	162	113	131	139	136	104	141
B691_S178	313	251	252	313	266	313	139	159	135	154	145	138	152	125	147	130	135	134	81	88	134	176	143	131	114	138	158	130	128	135	145	124	155	152	145	149	140	148	143	132	152	137	162	119	131	139	136	138	141
B712_S677	334	272	273	334	287	334	160	180	156	175	166	159	173	146	168	151	156	155	102	109	155	197	164	152	135	159	179	151	149	154	166	145	176	173	166	170	161	169	164	153	173	158	183	140	152	160	157	159	162
B715_S678	320	256	257	320	271	320	146	166	142	161	152	145	159	132	154	105	142	141	88	95	141	183	150	138	121	145	165	137	135	142	120	71	162	159	152	156	147	155	150	139	159	144	169	126	138	146	143	145	148
B728_S687	324	262	263	324	277	324	150	126	146	165	156	149	163	136	138	141	92	145	92	99	145	133	154	142	125	149	169	141	139	146	156	135	166	163	156	140	151	159	154	143	143	148	173	130	142	150	147	149	152
B730_S689	319	257	258	319	272	319	145	121	141	160	151	144	158	131	133	136	31	140	87	94	140	122	149	137	120	144	164	136	134	141	151	130	161	158	151	135	146	154	149	138	138	143	168	125	137	145	142	144	147
B780_S702	326	264	265	326	279	326	152	172	148	167	158	151	165	138	160	99	148	147	94	101	147	189	156	144	127	151	171	143	141	148	114	105	168	165	158	162	153	161	156	145	165	150	175	132	144	152	149	151	154
B783_S703	330	268	269	330	283	330	154	176	152	171	162	155	169	142	164	147	152	151	98	105	151	193	160	148	131	155	175	147	145	152	162	141	172	169	162	166	157	165	160	149	169	154	179	136	148	156	153	155	158
B785_S704	342	280	281	342	295	342	168	188	164	183	174	167	167	154	176	159	164	163	110	117	163	205	172	160	143	167	167	159	157	164	174	153	170	181	174	178	169	177	171	161	181	166	191	148	160	148	165	167	170
B789_S708	313	251	252	313	266	313	139	159	135	154	145	138	152	125	147	130	135	134	81	88	134	176	143	131	114	138	158	130	128	135	145	124	155	152	145	149	140	110	143	132	152	137	162	119	131	139	136	138	141
B793_S712	330	268	269	328	283	328	156	176	152	171	162	155	169	142	164	147	152	151	98	105	151	192	160	148	131	155	175	147	145	152	162	141	172	133	161	166	157	165	160	149	169	154	179	136	148	156	152	155	158
B814_S725	303	241	242	303	256	303	129	149	125	144	135	128	142	115	137	120	125	124	71	78	124	166	133	121	104	128	148	120	118	125	135	114	145	142	135	139	130	138	133	120	142	127	152	109	121	129	126	128	131
B824_S728	341	279	280	341	294	341	167	187	163	182	173	166	180	153	175	158	163	162	109	116	162	204	171	159	142	166	186	158	156	163	173	152	183	180	173	177	168	176	171	160	180	165	190	147	159	167	164	166	169
B834_S731	313	251	252	313	266	313	139	159	135	154	145	138	152	125	147	130	135	134	81	88	134	176	143	131	114	138	158	130	128	135	145	124	155	152	141	149	140	148	143	132	152	137	162	119	131	139	132	138	141
B842_S737	307	245	246	307	260	307	133	153	129	148	139	132	146	119	141	124	129	128	75	82	128	170	137	125	108	132	152	124	122	129	139	118	149	146	139	143	134	142	137	126	146	131	156	113	125	133	130	132	135
B844_S739	304	242	243	304	257	304	130	150	126	145	136	129	143	116	138	121	126	125	72	79	125	167	134	122	104	129	149	121	119	126	136	115	146	143	136	140	131	139	134	123	143	128	153	110	122	130	127	129	132
B848_S743	315	253	254	315	268	315	141	161	137	156	147	136	154	123	149	132	137	136	83	90	136	178	145	133	116	134	160	132	130	137	147	126	157	154	147	151	142	150	145	112	154	139	164	115	133	141	138	134	143
B859_S748	335	274	275	335	289	335	162	182	158	177	168	161	161	148	170	153	158	157	104	111	157	199	166	154	137	159	31	153	151	158	168	147	164	175	168	172	163	171	166	155	175	160	185	142	154	124	159	159	164
B872_S749	316	254	255	316	269	316	142	162	138	157	148	141	155	128	150	133	138	137	84	91	137	179	146	134	117	141	161	133	131	138	148	127	158	155	148	152	143	151	146	135	155	140	165	122	134	142	139	141	144
B887_S758	314	252	253	314	267	314	140	160	136	155	146	107	153	94	148	131	136	135	82	89	135	177	144	132	115	135	159	131	129	136	146	125	156	153	146	150	141	149	144	129	153	138	163	116	132	140	137	135	142
B916_S394	314	252	253	314	267	314	140	160	136	155	146	139	153	126	148	131	136	135	82	89	129	177	144	132	115	139	159	131	123	130	146	125	156	153	146	150	141	149	144	133	153	138	163	120	132	140	137	139	142
B921_S397	316	254	255	315	269	315	142	162	138	157	148	141	155	128	150	133	138	137	84	91	137	179	146	134	117	141	161	133	131	138	148	127	158	155	98	152	143	151	146	135	155	138	165	122	134	142	1	141	144
B925_S401	304	242	243	304	257	304	130	150	126	145	136	129	143	116	138	121	126	125	72	79	125	167	134	122	105	129	149	121	119	126	136	115	146	143	136	140	131	139	134	123	143	128	123	110	122	130	127	129	132
B928_S403	308	246	247	308	261	308	134	110	130	149	140	133	147	120	122	125	68	129	76	83	129	111	138	126	109	133	153	125	123	130	140	119	150	147	140	124	135	143	138	127	127	132	157	114	126	134	131	133	136
B931_S404	319	257	258	319	272	319	145	165	141	160	151	144	158	131	153	136	141	140	87	94	140	182	147	137	120	144	164	136	134	141	151	130	161	158	151	155	146	154	123	138	158	143	168	125	137	145	142	144	145
B935_S407	307	245	246	307	260	307	133	153	129	148	139	128	146	115	141	124	129	128	75	82	128	170	137	125	108	126	152	124	122	129	139	118	149	146	139	143	134	142	137	76	146	131	156	107	125	133	130	126	135
B977_S416	310	248	249	310	263	310	136	156	132	151	142	131	149	118	144	127	132	131	78	85	131	173	140	128	111	129	155	127	125	132	142	121	152	149	142	144	137	145	140	79	149	134	159	110	128	136	133	129	138
B978_S417	330	268	269	330	283	330	156	176	152	171	162	155	169	142	164	147	152	151	98	105	151	193	160	148	131	155	175	147	145	152	162	141	172	169	162	166	157	165	160	149	169	154	179	136	120	156	153	155	158
B989_S420	322	260	261	322	275	322	148	168	144	163	154	147	161	134	156	139	144	143	90	97	143	185	152	140	123	147	167	93	137	144	154	133	164	161	154	158	149	157	152	141	161	146	171	128	140	148	145	147	150
B999_S427	295	233	234	295	248	295	121	141	117	136	127	120	134	107	129	112	117	116	63	70	116	158	123	113	96	120	140	112	110	117	127	106	137	134	127	131	122	130	123	114	134	119	144	101	113	121	118	120	113
BOV63_S599	274	212	213	274	227	274	100	120	96	115	106	99	113	86	108	69	96	95	42	49	95	137	104	92	75	99	119	91	89	96	84	63	116	113	106	110	101	109	104	93	113	98	123	80	92	100	97	99	102
C315_30	302	240	241	302	255	302	128	148	124	143	134	127	141	114	136	119	124	123	70	77	123	165	132	120	103	127	147	119	117	124	134	113	144	141	134	138	129	137	132	121	141	126	151	108	120	128	125	127	130
C315_59	324	262	263	324	277	324	150	150	146	165	156	149	163	136	108	141	126	145	92	99	145	167	154	142	125	149	169	141	139	146	156	135	166	163	156	94	151	159	154	143	129	148	173	130	142	150	147	149	152
ERR10438786	404	142	143	404	159	404	230	250	226	245	236	229	243	216	238	221	226	225	172	179	225	267	234	222	205	229	249	221	219	226	236	213	246	243	236	240	231	239	234	223	243	228	253	210	222	230	227	229	232
ERR10438787	422	192	193	422	207	422	248	268	244	263	254	247	261	234	256	239	244	243	190	197	243	285	252	240	223	247	267	239	237	244	254	233	264	261	254	258	249	257	252	241	261	246	271	228	240	248	245	247	250
ERR1201311	420	158	159	420	99	420	246	266	242	261	252	245	259	232	254	237	242	241	188	195	241	283	250	238	221	245	265	237	235	242	252	229	262	259	252	256	247	255	250	239	259	244	269	226	238	246	243	245	248
ERR1201312	412	182	183	412	197	412	238	258	234	253	244	237	251	224	246	229	234	233	180	187	233	275	242	230	213	237	257	229	227	234	244	223	254	251	244	248	239	247	242	231	251	236	261	218	230	238	235	237	240
ERR1201313	419	157	158	419	126	419	245	265	241	260	251	244	258	231	253	236	241	240	187	194	240	282	249	237	220	244	264	236	234	241	251	228	261	258	251	255	246	254	249	238	258	243	268	225	237	245	242	244	247
ERR1201314	427	165	166	427	134	427	253	273	249	268	259	252	266	239	261	244	249	248	195	202	248	290	257	245	228	252	272	244	242	249	259	236	269	266	259	263	254	262	257	246	264	251	276	233	245	253	250	252	255
ERR1201315	434	172	173	434	157	434	260	280	256	275	266	259	273	246	268	251	256	255	202	209	255	297	264	252	235	259	279	251	249	256	266	243	276	273	266	270	261	269	264	253	273	258	283	240	252	260	257	259	262
ERR1201316	400	138	139	400	155	400	226	246	222	241	232	225	239	212	234	217	222	221	168	175	221	263	230	218	201	225	245	217	215	222	232	209	242	239	232	236	227	235	230	219	239	224	249	206	218	226	223	225	228
H0736_S330	421	159	160	421	128	421	247	267	243	262	253	246	259	233	255	238	243	242	189	196	242	284	251	239	222	246	266	238	236	243	253	230	263	260	253	257	248	256	251	240	260	245	270	227	239	247	244	246	249
H1077_S296	432	170	171	432	111	432	258	278	254	273	264	257	271	244	266	249	254	253	200	207	253	295	262	250	233	257	277	249	247	254	264	241	274	271	264	268	259	267	262	251	271	256	281	238	250	258	255	257	260
H1820_S687	430	144	145	430	185	430	256	276	252	271	262	255	269	242	264	247	252	251	198	205	251	293	260	248	231	255	275	247	245	252	260	239	272	269	262	266	257	265	260	249	269	254	279	236	246	256	253	255	258
H2055_S310	414	152	153	414	121	414	240	260	236	255	246	239	253	226	248	231	236	235	182	189	235	277	244	232	215	239	259	231	229	236	246	223	256	253	246	250	241	249	244	233	253	238	263	220	232	240	237	239	242
H4498_S333	440	178	179	440	195	440	266	286	262	281	272	265	279	252	274	257	262	261	208	215	261	303	270	258	241	265	285	257	255	262	272	249	282	279	272	276	267	275	270	259	279	264	289	246	258	266	263	265	268
H5497_S381	423	163	164	423	132	423	251	271	247	266	257	250	264	237	259	242	247	246	193	200	246	288	255	243	226	250	270	242	240	247	257	234	267	264	257	261	252	260	255	244	264	249	274	231	243	251	248	250	253
H5731_S350	441	179	180	441	196	441	267	287	263	282	273	266	280	253	275	258	263	262	209	216	262	304	271	259	242	266	286	258	256	263	273	250	283	280	273	277	268	276	271	260	280	265	290	247	259	267	264	266	269
H8195_S291	421	199	200	421	214	421	247	267	243	262	253	246	260	233	255	238	243	242	189	196	242	284	251	239	222	246	266	238	236	243	253	232	263	260	253	257	248	256	251	240	260	245	270	227	239	247	244	246	249
H8815_S331	415	153	154	415	170	415	241	261	237	256	247	240	254	227	249	232	237	236	183	190	236	278	245	233	216	240	260	232	230	237	247	224	257	254	247	251	242	250	245	234	254	239	264	221	233	241	238	240	243
K563	307	245	246	307	260	307	133	153	129	148	139	128	146	115	141	124	129	128	75	82	128	170	137	125	108	126	152	124	122	129	139	118	149	146	139	143	134	142	137	44	146	131	156	107	125	133	130	126	135
K569	315	253	254	315	268	315	141	161	137	156	147	140	154	127	149	132	137	136	83	90	136	178	145	133	116	140	160	132	130	137	147	126	157	154	147	151	142	150	145	134	154	139	164	121	133	141	138	140	143
K578	311	249	250	311	264	311	137	157	133	152	143	132	150	119	145	128	133	132	79	86	132	174	141	129	112	130	156	128	126	133	143	122	153	150	143	147	138	146	141	104	150	135	160	111	129	137	134	130	139
K591	298	236	237	298	251	298	124	144	120	139	130	123	137	110	132	93	120	119	66	73	119	161	128	116	99	123	143	115	113	120	108	87	140	137	130	134	125	133	128	117	137	122	147	104	116	124	121	123	126
K597	314	252	253	314	267	314	140	160	136	155	146	139	153	126	148	109	136	135	82	89	135	177	144	132	115	139	159	131	129	136	124	103	156	153	146	150	141	149	144	133	153	138	163	120	132	140	137	139	142
K606	306	244	245	306	259	306	132	152	128	147	138	131	145	118	140	123	128	127	74	81	127	169	136	124	107	131	151	123	120	128	138	117	148	145	138	142	133	141	136	125	145	130	155	112	124	132	129	131	134
K652	323	261	262	323	276	323	149	169	145	164	155	148	162	135	157	140	145	144	91	98	144	186	151	141	124	148	168	140	138	145	155	134	165	162	155	159	150	158	143	142	162	147	172	129	141	149	146	148	149
K661	317	255	256	317	270	317	143	163	139	158	149	142	156	129	151	134	139	138	85	92	138	180	147	135	118	142	162	134	132	139	149	128	159	156	149	153	144	152	147	136	156	141	166	123	135	143	140	142	145
K673	305	243	244	305	258	305	131	151	127	146	137	130	144	117	139	122	127	126	73	80	126	168	135	123	106	130	150	122	120	127	137	116	147	144	137	141	132	140	135	124	144	129	154	111	123	131	128	130	133
K676	305	243	244	305	258	305	131	151	127	146	137	130	144	117	139	122	127	126	73	80	126	168	135	123	106	130	150	76	120	127	137	116	147	144	137	141	132	140	135	124	144	129	154	111	123	131	128	130	133
LIC156_S344	313	251	252	313	266	313	139	159	135	154	145	138	152	125	147	130	135	134	81	88	134	176	143	131	114	138	158	130	128	135	145	124	155	152	145	149	140	148	143	132	152	137	162	119	131	139	136	138	141
LIC176_S364	299	237	238	299	252	299	125	145	121	140	131	124	138	111	133	116	121	120	67	74	120	162	129	117	100	123	144	116	114	121	131	110	141	138	131	135	126	134	129	118	138	123	148	105	117	125	122	123	127
LIC245_S247	308	246	247	308	261	308	134	154	130	149	140	133	147	120	142	125	130	129	76	83	129	171	138	126	109	133	153	125	123	130	140	119	150	147	140	144	135	143	138	127	147	108	157	114	126	134	131	133	136
LIC565_S474	324	262	263	324	277	324	150	170	146	165	156	149	163	136	158	141	146	145	92	99	145	187	154	142	125	149	169	141	139	146	156	135	166	163	156	160	151	159	154	143	163	148	173	130	142	150	147	149	152
LIC650_S559	324	262	263	324	277	324	150	170	146	165	156	149	163	136	158	141	146	145	92	99	145	187	154	142	125	149	169	141	139	146	156	135	166	163	156	160	151	159	154	143	163	148	173	130	142	150	147	149	152
LIC673_S677	295	231	232	295	246	295	121	141	117	136	127	120	134	107	129	112	117	116	63	70	116	158	125	113	96	120	140	112	110	117	127	106	137	134	127	131	120	130	125	114	134	119	144	101	113	121	118	120	123
LIC683_S687	313	251	252	313	266	313	139	159	135	154	145	138	138	125	147	130	135	134	81	88	134	176	143	131	114	138	120	130	128	135	145	124	141	152	145	149	140	148	143	132	152	137	162	119	131	101	136	138	141
Reference	310	248	249	310	263	310	136	156	132	151	142	135	149	122	144	83	132	131	78	85	131	173	140	128	111	135	155	127	125	132	74	89	152	149	142	146	137	145	140	129	149	134	159	116	128	136	133	135	138
SRR12701032	415	153	154	415	94	415	241	261	237	256	247	240	254	227	249	232	237	236	183	190	236	278	245	233	216	240	260	232	230	237	247	224	257	254	247	251	242	250	245	234	254	239	264	221	233	241	238	240	243
SRR12701033	403	141	142	403	110	403	229	249	225	244	235	228	242	215	237	218	225	224	171	178	224	266	233	221	204	228	248	220	218	225	235	212	245	242	235	239	230	238	233	222	242	227	252	209	221	229	226	228	231
SRR12701034	403	141	142	403	110	403	229	249	225	244	235	228	242	215	237	218	225	224	171	178	224	266	233	221	204	228	248	220	218	225	235	212	245	242	235	239	230	238	233	222	242	227	252	209	221	229	226	228	231
SRR12701038	403	141	142	403	110	403	229	249	225	244	235	228	242	215	237	218	225	224	171	178	224	266	233	221	204	228	248	220	218	225	235	212	245	242	235	239	230	238	233	222	242	227	252	209	221	229	226	228	231
SRR12701043	403	141	142	403	110	403	229	249	225	244	235	228	242	215	237	218	225	224	171	178	224	266	233	221	204	228	248	220	218	225	235	212	245	242	235	239	230	238	233	222	242	227	252	209	221	229	226	228	231
SRR12701044	404	142	143	404	111	404	230	250	226	245	236	229	243	216	238	219	226	225	172	179	225	267	234	222	205	229	249	221	219	226	236	213	246	243	236	240	231	239	234	223	243	228	253	210	222	230	227	229	232
SRR12701045	403	141	142	403	110	403	229	249	225	244	235	228	242	215	237	218	225	224	171	178	224	266	233	221	204	228	248	220	218	225	235	212	245	242	235	239	230	238	233	222	242	227	252	209	221	229	226	228	231
SRR12701046	403	141	142	403	110	403	229	249	225	244	235	228	242	215	237	218	225	224	171	178	224	266	233	221	204	228	248	220	218	225	235	212	245	242	235	239	230	238	233	222	242	227	252	209	221	229	226	228	231
SRR12701047	403	141	142	403	110	403	229	249	225	244	235	228	242	215	237	218	225	224	171	178	224	266	233	221	204	228	248	220	218	225	235	212	245	242	235	239	230	238	233	222	242	227	252	209	221	229	226	228	231
SRR12701048	403	141	142	403	110	403	229	249	225	244	235	228	242	215	237	218	225	224	171	178	224	266	233	221	204	228	248	220	218	225	235	212	245	242	235	239	230	238	233	222	242	227	252	209	221	229	226	228	231
SRR12701049	403	141	142	403	110	403	229	249	225	244	235	228	242	215	237	218	225	224	171	178	224	266	233	221	204	228	248	220	218	225	235	212	245	242	235	239	230	238	233	222	242	227	252	209	221	229	226	228	231
SRR12701050	403	141	142	403	110	403	229	249	225	244	235	228	242	215	237	218	225	224	171	178	224	266	233	221	204	228	248	220	218	225	235	212	245	242	235	239	230	238	233	222	242	227	252	209	221	229	226	228	231
SRR12701051	405	143	144	405	112	405	231	251	227	246	237	230	244	217	239	220	227	226	173	180	226	268	235	223	206	230	250	222	220	227	237	214	247	244	237	241	232	240	235	224	244	229	254	211	223	231	228	230	233
SRR12701052	403	141	142	403	110	403	229	249	225	244	235	228	242	215	237	218	225	224	171	178	224	266	233	221	204	228	248	220	218	225	235	212	245	242	235	239	230	238	233	222	242	227	252	209	221	229	226	228	231
SRR12701053	403	141	142	403	110	403	229	249	225	244	235	228	242	215	237	218	225	224	171	178	224	266	233	221	204	228	248	220	218	225	235	212	245	242	235	239	230	238	233	222	242	227	252	209	221	229	226	228	231
SRR12701054	403	141	142	403	110	403	229	249	225	244	235	228	242	215	237	218	225	224	171	178	224	266	233	221	204	228	248	220	218	225	235	212	245	242	235	239	230	238	233	222	242	227	252	209	221	229	226	228	231
SRR12701055	403	141	142	403	110	403	229	249	225	244	235	228	242	215	237	218	225	224	171	178	224	266	233	221	204	228	248	220	218	225	235	212	245	242	235	239	230	238	233	222	242	227	252	209	221	229	226	228	231
SRR12701056	403	141	142	403	110	403	229	249	225	244	235	228	242	215	237	218	225	224	171	178	224	266	233	221	204	228	248	220	218	225	235	212	245	242	235	239	230	238	233	222	242	227	252	209	221	229	226	228	231
SRR12701057	403	141	142	403	110	403	229	249	225	244	235	228	242	215	237	218	225	224	171	178	224	266	233	221	204	228	248	220	218	225	235	212	245	242	235	239	230	238	233	222	242	227	252	209	221	229	226	228	231
SRR12701058	415	153	154	415	94	415	241	261	237	256	247	240	254	227	249	232	237	236	183	190	236	278	245	233	216	240	260	232	230	237	247	224	257	254	247	251	242	250	245	234	254	239	264	221	233	241	238	240	243
SRR12701059	416	154	155	416	95	416	242	262	238	257	248	241	255	228	250	233	238	237	184	191	237	279	246	234	217	241	261	233	231	238	248	225	258	255	248	252	243	251	246	235	255	240	265	222	234	242	239	241	244
SRR12701060	403	141	142	403	110	403	229	249	225	244	235	228	242	215	237	218	225	224	171	178	224	266	233	221	204	228	248	220	218	225	235	212	245	242	235	239	230	238	233	222	242	227	252	209	221	229	226	228	231
SRR12701061	415	153	154	415	94	415	241	261	237	256	247	240	254	227	249	232	237	236	183	190	236	278	245	233	216	240	260	232	230	237	247	224	257	254	247	251	242	250	245	234	254	239	264	221	233	241	238	240	243
SRR12701062	415	153	154	415	94	415	241	261	237	256	247	240	254	227	249	232	237	236	183	190	236	278	245	233	216	240	260	232	230	237	247	224	257	254	247	251	242	250	245	234	254	239	264	221	233	241	238	240	243
SRR12701063	415	153	154	415	94	415	241	261	237	256	247	240	254	227	249	232	237	236	183	190	236	278	245	233	216	240	260	232	230	237	247	224	257	254	247	251	242	250	245	234	254	239	264	221	233	241	238	240	243
SRR12701064	415	153	154	415	94	415	241	261	237	256	247	240	254	227	249	232	237	236	183	190	236	278	245	233	216	240	260	232	230	237	247	224	257	254	247	251	242	250	245	234	254	239	264	221	233	241	238	240	243
SRR12701065	415	153	154	415	94	415	241	261	237	256	247	240	254	227	249	232	237	236	183	190	236	278	245	233	216	240	260	232	230	237	247	224	257	254	247	251	242	250	245	234	254	239	264	221	233	241	238	240	243
SRR12701066	415	153	154	415	94	415	241	261	237	256	247	240	254	227	249	232	237	236	183	190	236	278	245	233	216	240	260	232	230	237	247	224	257	254	247	251	242	250	245	234	254	239	264	221	233	241	238	240	243
SRR12701067	415	153	154	415	94	415	241	261	237	256	247	240	254	227	249	232	237	236	183	190	236	278	245	233	216	240	260	232	230	237	247	224	257	254	247	251	242	250	245	234	254	239	264	221	233	241	238	240	243
SRR12701068	415	153	154	415	94	415	241	261	237	256	247	240	254	227	249	232	237	236	183	190	236	278	245	233	216	240	260	232	230	237	247	224	257	254	247	251	242	250	245	234	254	239	264	221	233	241	238	240	243
SRR12701069	415	153	154	415	94	415	241	261	237	256	247	240	254	227	249	232	237	236	183	190	236	278	245	233	216	240	260	232	230	237	247	224	257	254	247	251	242	250	245	234	254	239	264	221	233	241	238	240	243
SRR12701070	415	153	154	415	94	415	241	261	237	256	247	240	254	227	249	232	237	236	183	190	236	278	245	233	216	240	260	232	230	237	247	224	257	254	247	251	242	250	245	234	254	239	264	221	233	241	238	240	243
SRR12701071	403	141	142	403	110	403	229	249	225	244	235	228	242	215	237	218	225	224	171	178	224	266	233	221	204	228	248	220	218	225	235	212	245	242	235	239	230	238	233	222	242	227	252	209	221	229	226	228	231
SRR12701072	415	153	154	415	94	415	241	261	237	256	247	240	254	227	249	232	237	236	183	190	236	278	245	233	216	240	260	232	230	237	247	224	257	254	247	251	242	250	245	234	254	239	264	221	233	241	238	240	243
SRR12701073	415	153	154	415	94	415	241	261	237	256	247	240	254	227	249	232	237	236	183	190	236	278	245	233	216	240	260	232	230	237	247	224	257	254	247	251	242	250	245	234	254	239	264	221	233	241	238	240	243
SRR12701074	415	153	154	415	94	415	241	261	237	256	247	240	254	227	249	232	237	236	183	190	236	278	245	233	216	240	260	232	230	237	247	224	257	254	247	251	242	250	245	234	254	239	264	221	233	241	238	240	243
SRR12701075	415	153	154	415	94	415	241	261	237	256	247	240	254	227	249	232	237	236	183	190	236	278	245	233	216	240	260	232	230	237	247	224	257	254	247	251	242	250	245	234	254	239	264	221	233	241	238	240	243
SRR12701076	415	153	154	415	94	415	241	261	237	256	247	240	254	227	249	232	237	236	183	190	236	278	245	233	216	240	260	232	230	237	247	224	257	254	247	251	242	250	245	234	254	239	264	221	233	241	238	240	243
SRR12701077	416	154	155	416	95	416	242	262	238	257	248	241	255	228	250	233	238	237	184	191	237	279	246	234	217	241	261	233	231	238	248	225	258	255	248	252	243	251	246	235	255	240	265	222	234	242	239	241	244
SRR12701078	404	142	143	404	111	404	230	250	226	245	236	229	243	216	238	219	226	225	172	179	225	267	234	222	205	229	249	221	219	226	236	213	246	243	236	240	231	239	234	223	243	228	253	210	222	230	227	229	232
SRR12701079	403	141	142	403	110	403	229	249	225	244	235	228	242	215	237	218	225	224	171	178	224	266	233	221	204	228	248	220	218	225	235	212	245	242	235	239	230	238	233	222	242	227	252	209	221	229	226	228	231
SRR12701080	403	141	142	403	110	403	229	249	225	244	235	228	242	215	237	218	225	224	171	178	224	266	233	221	204	228	248	220	218	225	235	212	245	242	235	239	230	238	233	222	242	227	252	209	221	229	226	228	231
SRR12701081	403	141	142	403	110	403	229	249	225	244	235	228	242	215	237	218	225	224	171	178	224	266	233	221	204	228	248	220	218	225	235	212	245	242	235	239	230	238	233	222	242	227	252	209	221	229	226	228	231
SRR12701082	415	153	154	415	94	415	241	261	237	256	247	240	254	227	249	232	237	236	183	190	236	278	245	233	216	240	260	232	230	237	247	224	257	254	247	251	242	250	245	234	254	239	264	221	233	241	238	240	243
SRR12701083	403	141	142	403	110	403	229	249	225	244	235	228	242	215	237	218	225	224	171	178	224	266	233	221	204	228	248	220	218	225	235	212	245	242	235	239	230	238	233	222	242	227	252	209	221	229	226	228	231
SRR12701089	417	155	156	417	96	417	243	263	239	258	249	242	256	229	251	234	239	238	185	192	238	280	247	235	218	242	262	234	232	239	249	226	259	256	249	253	244	252	247	236	256	241	266	223	235	243	240	242	245
SRR12701090	416	154	155	416	95	416	242	262	238	257	248	241	255	228	250	233	238	237	184	191	237	279	246	234	217	241	261	233	231	238	248	225	258	255	248	252	243	251	246	235	255	240	265	222	234	242	239	241	244
SRR12701091	415	153	154	415	94	415	241	261	237	256	247	240	254	227	249	232	237	236	183	190	236	278	245	233	216	240	260	232	230	237	247	224	257	254	247	251	242	250	245	234	254	239	264	221	233	241	238	240	243
SRR12701092	415	153	154	415	94	415	241	261	237	256	247	240	254	227	249	232	237	236	183	190	236	278	245	233	216	240	260	232	230	237	247	224	257	254	247	251	242	250	245	234	254	239	264	221	233	241	238	240	243
SRR12701094	415	153	154	415	94	415	241	261	237	256	247	240	254	227	249	232	237	236	183	190	236	278	245	233	216	240	260	232	230	237	247	224	257	254	247	251	242	250	245	234	254	239	264	221	233	241	238	240	243
SRR20727438	301	239	240	301	254	301	127	105	123	142	133	126	140	113	115	118	81	122	69	76	122	122	131	119	102	126	146	118	116	123	133	112	143	140	133	117	128	136	131	120	120	125	150	107	119	127	124	126	129
SRR20727439	306	244	245	306	259	306	132	110	128	147	138	131	145	118	120	123	86	127	74	81	127	127	136	124	107	131	151	123	121	128	138	117	148	145	138	122	133	141	136	125	125	130	155	112	124	132	129	131	134
SRR20727440	285	223	224	285	238	285	111	127	107	126	117	110	124	97	115	102	103	106	53	60	106	144	115	103	86	110	130	102	100	107	117	96	127	124	117	117	112	120	115	104	120	109	134	91	103	111	108	110	113
SRR20727442	311	249	250	311	264	311	137	157	133	152	143	136	150	123	145	128	133	132	79	86	132	174	141	129	112	136	156	128	126	133	143	122	153	150	143	147	138	146	141	130	150	135	160	117	129	137	134	136	139
SRR20727444	297	235	236	297	250	297	123	143	119	138	129	122	136	109	131	114	119	118	65	72	118	160	127	115	98	122	141	114	112	119	129	108	139	136	129	133	124	132	127	116	136	121	146	103	115	123	120	122	125
SRR20727445	285	223	224	285	238	285	111	131	107	122	117	110	124	97	119	102	107	106	53	60	106	148	115	103	86	110	130	102	100	107	117	96	127	124	117	121	112	120	115	104	124	109	134	91	103	111	108	110	113
SRR20727446	330	268	269	330	283	330	156	176	152	171	162	155	169	142	164	147	152	151	98	105	151	193	160	148	131	155	175	147	145	152	162	141	172	169	162	166	157	165	160	149	169	154	179	136	148	156	153	155	158
SRR20727447	313	251	252	313	266	313	139	159	135	154	145	138	138	125	147	130	135	134	81	88	134	176	143	131	114	138	120	130	128	135	145	124	141	152	145	149	140	148	143	132	152	137	162	119	131	101	136	138	141
SRR20727448	302	240	241	302	255	302	128	148	124	143	134	127	141	114	136	119	124	123	70	77	123	165	132	120	103	127	147	119	117	124	134	113	144	141	134	138	129	137	132	121	141	126	125	108	120	128	125	127	130
SRR20727450	292	230	231	292	245	292	118	138	114	133	124	113	131	100	126	109	114	113	60	67	113	155	122	110	93	111	137	109	107	114	124	103	134	131	124	128	119	127	122	105	131	116	141	92	110	118	115	111	120
SRR20727451	298	236	237	298	251	298	124	144	120	139	130	119	137	106	132	115	120	119	66	73	119	161	128	116	99	111	143	115	113	120	130	109	140	137	130	134	125	133	128	111	137	122	147	98	116	124	121	111	126
SRR20727452	306	244	245	306	259	306	132	152	128	147	138	131	145	118	140	123	128	127	74	81	127	169	136	124	107	131	151	123	121	128	138	117	148	145	138	142	133	141	136	125	145	130	155	112	124	132	129	131	134
SRR20727454	318	256	257	318	271	318	144	120	140	159	150	143	157	130	132	135	86	139	86	93	139	127	148	136	119	143	163	135	133	140	150	129	160	157	150	134	145	153	148	137	137	142	167	124	136	144	141	143	146
SRR20727456	308	246	247	308	261	308	134	154	130	149	140	133	147	120	142	119	130	129	76	83	129	171	138	126	109	133	153	125	123	130	134	113	150	147	140	144	135	143	138	127	147	132	157	114	126	134	131	133	136
SRR20727460	303	241	242	303	256	303	129	149	125	144	135	128	142	115	137	120	125	124	71	78	124	166	133	121	104	128	148	120	118	125	135	114	145	142	135	139	130	138	133	122	142	127	152	109	121	129	126	128	131
SRR20727463	293	231	232	293	246	293	119	139	115	134	125	118	132	105	127	110	115	114	61	68	114	156	65	111	94	118	138	110	108	115	125	104	135	132	125	129	120	128	121	112	132	117	142	99	111	119	116	118	119
SRR20727464	301	239	240	301	254	301	124	147	123	142	133	126	140	113	135	118	123	122	69	76	122	164	131	119	102	126	146	118	116	123	133	112	143	140	133	137	128	136	131	120	140	125	150	107	119	127	124	126	129
SRR20727467	288	226	227	288	241	288	114	134	110	129	120	113	127	100	122	105	110	109	56	63	109	151	118	106	89	113	133	105	103	110	120	99	130	127	120	124	115	123	118	107	127	112	137	94	106	114	111	113	116
SRR20727468	279	217	218	279	232	279	105	125	101	120	111	100	118	87	113	96	101	100	47	54	100	142	109	97	80	98	124	96	94	101	111	90	121	118	111	115	106	114	109	92	118	103	128	65	97	105	102	98	107
SRR20727469	302	240	241	302	255	302	128	148	124	143	134	127	141	114	136	119	124	123	70	77	123	165	132	120	103	127	147	119	117	124	134	113	144	141	134	138	129	137	132	121	141	126	151	108	120	128	125	127	130
SRR20727470	265	203	204	265	218	265	91	111	87	106	97	86	104	73	99	82	87	86	33	40	86	128	95	83	66	84	110	82	80	87	97	76	107	104	97	101	92	100	95	78	104	89	114	65	83	91	88	84	93
SRR20727471	274	214	215	274	229	274	102	122	98	117	108	101	115	88	110	93	98	97	44	51	97	139	106	94	77	101	121	93	91	98	108	87	118	115	104	112	103	111	106	95	115	100	125	82	94	102	95	101	104
SRR20727473	282	220	221	282	235	282	108	128	104	115	114	107	121	94	116	99	104	103	50	57	103	145	112	100	83	107	127	99	97	104	114	93	124	121	114	118	109	117	112	101	121	106	131	88	100	108	105	107	110
SRR20727474	276	214	215	276	229	276	102	78	98	117	108	101	115	88	90	93	38	97	44	51	97	79	106	94	77	101	121	93	91	98	108	87	118	115	108	92	103	111	106	95	95	100	125	82	94	102	99	101	104
SRR20727475	313	251	252	313	266	313	139	158	135	154	145	134	152	121	147	130	135	134	81	88	134	176	143	131	114	132	158	130	128	135	145	124	155	152	145	149	140	148	143	110	152	137	162	113	131	139	136	132	141
SRR20727476	281	219	220	281	234	281	107	127	103	114	113	106	120	93	115	98	103	102	49	56	102	144	111	99	82	106	126	98	96	103	113	92	123	120	113	117	108	116	111	100	120	105	130	87	99	107	104	106	109
SRR20727479	289	227	228	289	242	289	115	135	111	130	121	114	128	101	123	106	111	110	57	64	110	150	119	107	90	114	134	106	104	111	121	100	131	128	121	125	116	124	119	108	128	113	138	95	107	115	112	114	117
SRR20727480	290	228	229	290	243	290	116	136	112	131	122	115	129	102	124	107	112	111	58	65	111	153	120	108	91	115	135	107	105	112	122	101	132	129	122	126	117	125	120	109	129	114	139	96	108	116	113	115	118
SRR20727482	388	326	327	388	341	388	214	234	210	229	220	213	227	200	222	205	210	209	156	163	209	251	218	206	189	213	233	205	203	210	220	199	230	227	220	224	215	223	218	207	227	212	237	194	206	214	211	213	216
SRR20727483	285	223	224	285	238	285	111	131	107	126	117	110	124	97	119	102	107	106	53	60	106	148	115	103	86	110	130	102	100	107	117	96	127	124	117	121	112	120	115	104	124	109	134	91	103	111	108	110	113
SRR20727484	274	212	213	274	227	274	100	120	96	115	106	99	113	86	108	91	96	95	42	49	95	137	104	92	75	99	119	91	89	96	106	85	116	113	102	110	101	109	104	93	113	98	123	80	92	100	93	99	102
SRR20727485	420	358	359	420	373	420	246	266	242	261	252	245	259	232	254	237	242	241	188	195	241	283	250	238	221	245	265	237	235	242	252	231	262	259	252	256	247	255	250	239	259	244	269	226	238	246	243	245	248
SRR20727487	426	364	365	426	379	426	252	272	248	267	258	251	265	238	260	243	248	247	194	201	247	289	256	244	227	251	271	243	241	248	258	237	268	265	258	262	253	261	256	245	265	250	275	232	244	252	249	251	254
SRR20727488	280	218	219	280	233	280	104	126	102	121	112	105	119	92	114	97	102	101	48	55	101	143	110	98	81	105	125	97	95	102	112	91	122	119	112	116	107	115	110	99	119	104	129	86	98	106	103	105	108
SRR20727489	272	210	211	272	225	272	98	118	94	113	104	97	111	84	106	89	94	93	40	47	93	135	102	90	73	97	117	89	87	94	104	83	114	111	100	108	99	107	102	91	110	96	121	78	90	98	91	97	100
SRR20727490	282	220	221	282	235	282	108	128	104	123	114	107	121	94	116	99	104	103	50	57	103	145	112	100	83	107	127	99	97	104	114	93	124	121	110	118	109	117	112	101	121	106	131	88	100	108	101	107	110
SRR20727491	272	210	211	272	225	272	98	118	94	113	104	97	111	84	106	89	94	93	40	47	93	135	102	90	73	97	117	89	87	94	104	83	114	111	100	108	99	107	102	91	110	96	121	78	90	98	91	97	100
SRR20727492	275	213	214	275	228	275	101	121	97	116	107	100	100	87	109	92	97	96	43	50	96	138	105	93	76	100	82	92	90	97	107	86	103	114	107	111	102	110	105	94	114	99	124	81	93	63	98	100	103
SRR20727493	446	384	385	446	399	446	272	292	268	287	278	271	285	258	280	263	268	267	214	221	267	309	274	264	247	271	291	263	261	268	278	257	288	285	278	282	273	281	276	265	285	270	295	252	264	272	269	271	274
SRR20727495	374	312	313	374	327	374	200	220	196	215	206	199	213	186	208	191	196	195	142	149	195	237	204	192	174	199	219	191	189	196	206	185	216	213	206	210	201	209	204	193	213	198	223	180	192	200	197	199	202
SRR20727496	268	206	207	268	221	268	94	114	90	109	100	89	107	76	102	85	90	89	36	43	89	131	98	86	69	87	113	85	83	90	100	79	110	107	100	104	95	103	98	81	107	92	117	68	86	94	91	87	96
SRR20727497	283	221	222	283	236	283	109	129	105	124	115	108	122	95	117	100	105	104	51	58	104	146	111	101	84	108	128	100	98	105	115	94	125	122	115	119	110	118	103	102	122	107	132	89	101	109	106	108	109
SRR20727498	272	210	211	272	225	272	98	118	94	113	104	97	111	84	106	89	94	93	40	47	93	135	102	90	73	97	117	89	87	94	104	83	114	111	100	108	99	107	102	91	110	96	121	78	90	98	91	97	100
SRR20727499	445	383	384	445	398	445	271	291	267	286	277	270	284	257	279	262	267	266	213	220	266	308	275	263	246	270	290	262	260	267	277	256	287	284	277	281	272	280	275	264	284	269	294	251	263	271	268	270	273
SRR20727500	278	216	217	278	231	278	104	124	100	119	110	103	117	90	112	95	100	99	46	53	99	141	108	96	79	103	123	95	93	100	110	89	120	109	110	114	105	113	108	97	117	102	127	84	96	104	101	103	106
SRR20727502	307	245	246	307	260	307	133	153	129	140	139	132	146	119	141	124	129	128	75	82	128	170	137	125	108	132	152	124	122	129	139	118	149	146	139	143	134	142	137	126	146	131	156	113	125	133	130	132	135
SRR20727503	325	263	264	325	278	325	151	171	147	166	157	118	164	105	159	142	147	146	93	100	146	188	155	143	126	146	170	142	140	147	157	136	167	164	157	161	152	160	155	140	164	149	174	127	143	151	148	146	153
SRR20727504	315	253	254	315	268	315	139	161	137	148	147	140	154	127	149	132	137	136	83	90	136	178	145	133	116	140	160	132	130	137	147	126	157	154	147	151	142	150	145	134	154	139	164	121	133	141	138	140	143
SRR20727505	314	252	253	314	267	314	138	160	136	147	146	139	153	126	148	131	136	135	82	89	135	177	144	132	115	139	159	131	129	136	146	125	156	153	146	150	141	149	144	133	153	138	163	120	132	140	137	139	142
SRR20727506	309	247	248	309	262	309	135	155	131	150	141	134	148	121	143	82	131	130	77	84	130	172	139	127	110	134	154	126	124	131	37	88	151	148	141	145	136	144	139	128	148	133	158	115	127	135	132	134	137
SRR20727507	307	245	246	307	260	307	133	153	129	148	139	128	146	115	141	124	129	128	75	82	128	170	137	125	108	88	152	124	122	129	139	118	149	146	139	143	134	142	137	120	146	131	156	107	125	133	130	80	135
SRR20727508	308	246	247	308	261	308	134	154	130	149	140	129	147	116	142	125	130	129	76	83	129	171	138	126	109	89	153	125	123	130	140	119	150	147	140	144	135	143	138	121	147	132	157	108	126	134	131	81	136
SRR20727509	276	214	215	276	229	276	102	122	98	117	108	101	115	88	110	93	98	97	44	51	97	139	106	94	77	101	121	93	91	98	108	87	118	115	104	112	103	111	106	95	115	100	125	82	94	102	95	101	104
SRR20727510	247	185	186	247	200	247	73	93	69	88	79	72	86	59	81	64	69	68	13	20	68	110	77	65	48	72	92	64	62	69	79	58	89	86	79	83	74	82	77	66	86	71	96	53	65	73	70	72	75
SRR20727511	247	185	186	247	200	247	73	93	69	88	79	72	86	59	81	64	69	68	13	20	68	110	77	65	48	72	92	64	62	69	79	58	89	86	79	83	74	82	77	66	86	71	96	53	65	73	70	72	75
SRR20727512	302	240	241	302	255	302	128	148	124	143	134	127	141	114	136	119	124	123	70	77	123	165	132	120	103	127	147	119	117	124	134	113	144	141	134	138	129	137	132	121	141	126	151	108	120	128	125	127	128
SRR20727515	247	185	186	247	200	247	73	93	69	88	79	72	86	59	81	64	69	68	13	20	68	110	77	65	48	72	92	64	62	69	79	58	89	86	79	83	74	82	77	66	86	71	96	53	65	73	70	72	75
SRR20727516	249	187	188	249	202	249	75	95	71	90	81	74	88	61	83	66	71	70	15	22	70	112	79	67	50	74	94	66	64	71	81	60	91	88	81	85	76	84	79	68	88	73	98	55	67	75	72	74	77
SRR20727517	250	188	189	250	203	250	76	96	72	91	82	75	89	62	84	67	72	71	16	23	71	113	80	68	51	75	95	67	65	72	82	61	92	89	82	86	77	85	80	69	89	74	99	56	68	76	73	75	78
SRR20727518	306	244	245	306	259	306	132	152	128	147	138	131	145	118	140	123	128	127	74	81	121	169	136	124	107	131	151	123	115	122	138	117	148	145	138	142	133	141	136	125	145	130	155	112	124	132	129	131	134
SRR20727519	249	187	188	249	202	249	75	95	71	90	81	74	88	61	83	66	71	70	15	22	70	112	79	67	50	74	94	66	64	71	81	60	91	88	81	85	76	84	79	68	88	73	98	55	67	75	72	74	77
SRR20727520	311	249	250	311	264	311	137	157	133	152	143	104	150	91	145	128	133	132	79	86	132	174	141	129	112	132	156	128	126	133	143	122	153	150	143	147	138	146	141	126	150	135	160	113	129	137	134	132	139
SRR20727521	311	249	250	311	264	311	137	157	133	152	143	136	150	123	145	84	133	132	79	86	132	174	141	129	112	136	156	128	126	133	39	90	153	150	143	147	138	146	141	130	150	135	160	117	129	137	134	136	139
SRR20727522	314	252	253	314	267	314	140	160	136	155	146	139	153	126	148	87	136	135	82	89	135	177	144	132	115	139	159	131	129	136	42	93	156	153	146	150	141	149	144	133	153	138	163	120	132	140	137	139	142
SRR20727523	296	234	235	296	249	296	122	142	118	137	128	121	135	108	130	113	118	117	64	71	117	159	126	114	97	121	141	113	111	118	128	107	138	135	128	132	123	131	126	115	135	120	145	102	114	122	119	121	124
SRR20727527	291	229	230	291	244	291	117	137	113	132	123	116	130	103	125	108	113	112	59	66	112	154	121	109	92	116	136	108	106	113	123	102	133	130	123	127	118	126	121	110	130	115	140	97	109	117	114	116	119
SRR20727529	290	228	229	290	243	290	116	136	112	131	122	115	129	102	124	107	112	111	58	65	111	153	118	108	91	115	135	107	105	112	122	101	132	129	122	126	117	125	110	109	129	114	139	96	108	116	113	115	116
SRR20727532	270	208	209	270	223	270	96	116	92	111	102	95	109	82	104	87	92	91	38	45	90	133	100	88	71	95	115	87	85	92	102	81	112	109	98	106	97	105	100	89	109	94	119	76	88	96	89	95	98
SRR20727533	279	217	218	279	232	279	105	125	101	120	111	100	118	87	113	96	101	100	47	54	100	142	109	97	80	92	124	96	94	101	111	90	121	118	111	115	106	114	109	92	118	103	128	79	97	105	102	92	107
SRR20727534	271	209	210	271	224	271	97	117	93	112	103	96	110	83	105	88	93	92	39	46	86	134	101	89	72	96	116	88	80	87	103	82	113	110	103	107	98	106	101	90	110	95	120	77	89	97	94	96	99
SRR20727535	298	236	237	298	251	298	124	144	120	139	130	123	137	110	132	115	120	119	66	73	119	161	128	116	99	123	143	115	113	120	130	109	140	137	130	134	125	133	128	117	137	122	147	104	116	124	121	123	126
SRR20727536	273	211	212	273	226	273	99	119	95	114	105	98	112	85	107	90	95	94	41	48	94	136	103	91	74	98	118	90	88	95	105	84	115	112	101	109	100	108	103	92	111	97	122	79	91	99	92	98	101
SRR20727537	399	337	338	399	352	399	225	245	221	240	231	224	238	211	233	216	221	220	167	174	220	262	229	217	200	223	244	216	214	221	231	210	241	238	231	235	226	234	229	218	238	223	248	205	217	225	222	224	227
SRR20727538	294	232	233	294	247	294	120	140	116	135	126	115	133	102	128	111	116	115	62	69	115	157	124	112	95	113	139	111	109	116	126	105	136	133	126	130	121	129	124	107	133	118	143	84	112	120	117	113	122
SRR20727540	272	210	211	272	225	272	98	118	94	113	104	97	111	84	106	89	94	93	40	47	93	135	102	90	73	97	117	89	87	94	104	83	114	111	100	108	99	107	102	91	110	96	121	78	90	98	91	97	100
SRR20727542	273	211	212	273	226	273	99	119	95	106	105	98	112	85	107	90	95	94	41	48	94	136	103	91	74	98	118	90	88	95	105	84	115	112	105	109	100	108	103	92	112	97	122	79	91	99	96	98	101
SRR20727543	266	204	205	266	219	266	92	112	88	107	98	87	105	74	100	83	88	87	34	41	87	129	96	84	67	85	111	83	81	88	98	77	108	105	98	102	93	101	96	79	105	90	115	56	84	92	89	85	94
SRR20727546	278	216	217	278	231	278	104	124	100	119	110	99	117	86	112	95	100	99	46	53	99	141	108	96	79	97	123	95	93	100	110	89	120	117	110	114	105	113	108	91	117	102	127	64	96	104	101	97	106
SRR20727547	272	210	211	272	225	272	98	118	94	113	104	93	111	80	106	89	94	93	40	47	93	135	102	90	73	91	117	89	87	94	104	83	114	111	104	108	99	107	102	85	111	96	121	46	90	98	95	91	100
SRR20727548	273	211	212	273	226	273	99	119	95	114	105	98	112	85	107	90	95	94	41	48	94	136	103	91	74	98	118	90	88	95	105	84	115	112	105	109	100	108	103	92	112	97	122	79	91	99	96	98	101
SRR20727549	291	229	230	291	244	291	117	137	113	132	123	116	130	103	125	108	113	112	59	66	112	154	121	109	92	116	136	108	106	113	123	102	133	130	119	127	118	126	121	110	130	115	140	97	109	117	110	116	119
SRR20727551	273	415	416	273	430	273	303	323	299	318	309	302	316	289	311	294	299	298	245	252	298	340	307	295	278	302	322	294	292	299	309	288	319	316	309	313	304	312	307	296	316	301	326	283	295	303	300	302	305
SRR20727552	378	116	117	378	101	378	204	224	200	219	210	203	217	190	212	195	200	199	146	153	199	241	208	196	179	203	223	195	193	200	210	187	220	217	210	214	205	213	208	197	217	202	227	184	196	204	201	203	206
SRR20727555	273	211	212	273	226	273	99	119	95	114	105	98	112	85	107	90	95	94	41	48	94	136	103	91	74	98	118	90	88	95	105	84	115	112	105	109	100	108	103	92	112	97	122	79	91	99	96	98	101
SRR20727558	292	230	231	292	245	292	116	138	114	133	124	117	131	104	126	109	114	113	60	67	113	155	122	110	93	117	137	109	107	114	124	103	134	131	124	128	119	127	122	111	131	116	141	98	70	118	115	117	120
SRR20727560	298	236	237	298	251	298	124	144	120	139	130	123	137	110	132	115	120	119	66	73	119	161	128	116	99	123	143	115	113	120	130	109	140	137	130	134	125	133	128	117	137	122	147	104	116	124	121	123	126
SRR20727562	397	335	336	397	350	397	223	243	219	238	229	222	236	209	231	214	219	218	165	172	218	260	227	215	198	222	242	214	212	219	229	208	239	236	229	233	224	232	227	216	236	221	246	203	215	223	220	222	225
SRR20727563	320	258	259	320	273	320	146	166	142	161	152	145	159	132	154	93	142	141	88	95	141	183	150	138	121	145	165	137	135	142	58	99	162	159	152	156	147	155	150	139	159	144	169	126	138	146	143	145	148
SRR20727566	246	184	185	246	199	246	72	92	68	87	78	71	85	58	80	63	68	67	14	21	67	109	76	64	47	71	91	63	61	68	78	57	88	85	78	82	73	81	76	65	85	70	95	52	64	72	69	71	74
SRR20727568	313	251	252	313	266	313	137	159	135	154	145	138	152	119	147	130	135	134	81	88	134	176	83	131	114	138	158	130	128	135	145	124	155	152	145	149	140	148	141	132	152	137	162	119	131	139	136	138	139
SRR20727572	316	254	255	316	269	316	140	162	138	157	148	141	155	122	150	133	138	137	84	91	137	179	86	134	117	141	161	133	131	138	148	127	158	155	148	152	143	151	144	135	155	140	165	122	134	142	139	141	142
SRR20727573	312	250	251	312	265	312	138	158	134	153	144	137	151	124	146	129	134	133	80	87	133	173	142	130	113	137	157	129	127	134	144	123	154	151	144	148	139	147	142	131	151	136	161	118	130	138	135	137	140
SRR20727574	357	295	296	357	310	357	183	203	179	198	189	182	196	169	191	174	179	178	125	132	178	220	187	175	158	182	202	174	172	179	189	168	199	196	189	193	184	192	187	176	196	181	206	163	175	183	180	182	185
SRR20727575	293	231	232	293	246	293	119	139	115	134	125	118	132	105	127	110	115	114	61	68	114	156	123	111	94	118	138	110	108	115	125	104	135	132	125	129	120	128	123	112	132	117	142	99	111	119	116	118	121
SRR20727577	298	236	237	298	251	298	124	144	120	139	130	123	137	110	132	71	120	119	66	73	119	161	128	116	99	123	143	115	113	120	86	77	140	137	130	134	125	133	128	117	137	122	147	104	116	124	121	123	126
SRR20727578	291	229	230	291	244	291	117	137	113	124	123	116	130	103	125	106	113	112	59	66	112	154	121	109	92	116	136	108	106	113	123	102	133	130	123	125	118	126	121	110	130	115	140	95	109	117	114	116	119
SRR20727579	289	227	228	289	242	289	115	135	111	122	121	114	128	101	123	106	111	110	57	64	110	152	119	107	90	114	134	106	104	111	121	100	131	128	121	123	116	124	119	108	128	113	138	95	107	115	112	114	117
SRR20727580	307	245	246	307	260	307	133	153	129	148	139	132	146	119	141	124	129	128	75	82	128	170	137	125	108	132	152	124	122	129	139	118	149	146	139	143	134	142	137	126	146	131	156	113	125	133	130	132	135
SRR20727581	296	234	235	296	249	296	122	142	118	137	128	121	135	108	130	113	118	117	64	71	117	159	126	114	97	121	141	113	111	118	128	107	138	135	128	132	123	131	126	115	135	108	145	102	114	122	119	121	124
SRR20727582	309	247	248	309	262	309	135	155	131	146	141	134	148	121	143	126	131	130	77	84	130	172	139	127	110	134	154	126	124	131	141	120	151	148	141	145	136	144	139	128	148	133	158	115	127	135	132	134	137
SRR20727583	295	233	234	295	248	295	121	141	117	128	127	120	134	107	129	112	117	116	63	70	116	158	125	113	96	120	140	112	110	117	127	106	137	134	127	131	122	130	125	114	134	119	144	101	113	121	118	120	123
SRR20727584	291	229	230	291	244	291	117	137	113	132	123	116	130	103	125	108	113	112	59	66	106	154	121	109	92	116	136	108	74	107	123	102	133	130	123	127	118	126	121	110	130	115	140	97	109	117	114	116	119
SRR20727585	296	234	235	296	249	296	122	142	118	137	128	121	135	108	130	113	118	117	64	71	117	159	126	114	97	121	141	113	111	118	128	107	138	135	128	132	123	131	126	115	135	120	145	102	114	122	119	121	124
SRR20727586	300	238	239	300	253	300	126	146	122	141	132	125	139	112	134	117	122	121	68	75	121	163	130	118	101	125	145	117	115	122	132	111	142	139	132	136	127	135	130	119	139	124	149	106	118	126	123	125	128
SRR20727587	278	216	217	278	231	278	104	124	100	119	110	103	117	90	112	95	100	99	46	53	99	141	108	96	79	103	123	95	93	100	110	89	120	117	106	114	105	113	108	97	117	102	127	84	96	104	97	103	106
SRR20727588	303	241	242	303	256	303	129	149	125	144	135	128	142	115	137	120	125	124	71	78	124	166	133	121	104	128	148	120	118	125	135	114	145	142	131	139	130	138	133	122	142	127	152	109	121	129	122	128	131
SRR20727589	297	235	236	297	250	297	123	143	119	138	129	122	136	109	131	114	119	118	65	72	118	160	127	115	98	122	142	114	112	119	129	108	139	136	129	133	124	132	127	116	136	121	146	103	115	123	120	122	125
SRR20727590	313	251	252	313	266	313	139	159	135	154	145	138	152	125	147	130	135	134	81	88	134	176	143	131	114	138	158	130	128	135	145	124	155	152	145	149	140	148	143	132	152	137	162	119	131	139	136	138	141
SRR20727592	285	223	224	285	238	285	111	131	107	126	117	110	124	97	119	102	107	106	53	60	106	148	115	103	86	110	130	102	100	107	117	96	127	124	117	121	112	120	115	104	124	109	134	91	103	111	108	110	113
SRR20727595	298	236	237	298	251	298	124	144	120	139	130	123	137	110	132	115	120	119	66	73	119	161	128	116	99	123	143	115	113	120	130	109	140	137	130	134	125	133	128	117	137	122	147	104	116	124	121	123	126
SRR20727596	320	258	259	320	273	320	146	166	142	161	152	145	159	132	154	93	142	141	88	95	141	183	150	138	121	145	165	137	135	142	58	99	162	159	152	156	147	155	150	139	159	144	169	126	138	146	143	145	148
SRR20727597	320	258	259	320	273	320	146	166	142	161	152	145	159	132	154	93	142	141	88	95	141	183	150	138	121	145	165	137	135	142	58	99	162	159	152	156	147	155	150	139	159	144	169	126	138	146	143	145	148
SRR20727598	302	240	241	302	255	302	128	148	124	143	134	127	141	114	136	119	124	123	70	77	123	165	132	120	103	127	147	119	117	124	134	113	144	141	134	138	129	137	132	121	141	126	125	108	120	128	125	127	130
SRR20727599	328	266	267	328	281	328	154	174	150	169	160	153	167	140	162	145	150	149	96	103	149	191	158	146	129	153	173	145	143	150	160	139	170	167	160	164	155	163	158	147	167	128	177	134	146	154	151	153	156
SRR20727600	312	250	251	312	265	312	136	158	134	145	144	137	151	124	146	129	134	133	80	87	133	175	142	130	113	137	157	129	127	134	144	123	154	151	144	148	139	147	142	131	151	136	161	118	130	138	135	137	140
SRR20727601	313	251	252	313	266	313	137	159	135	146	145	138	152	125	147	130	135	134	81	88	134	176	143	131	114	138	158	130	128	135	145	124	155	152	145	149	140	148	143	132	152	137	162	119	131	139	136	138	141
SRR20727602	313	251	252	313	266	313	139	159	135	154	145	134	152	121	147	130	135	134	81	88	134	176	143	131	114	132	158	130	128	135	145	124	155	152	145	149	140	148	143	110	152	137	162	113	131	139	136	132	141
SRR20727604	307	245	246	307	260	307	133	153	129	148	139	132	146	119	141	124	129	102	75	82	128	170	137	125	108	132	152	124	122	129	139	118	149	146	139	143	134	142	137	126	146	131	156	113	125	133	130	132	135
SRR20727606	306	244	245	306	259	306	132	152	128	147	138	131	145	118	140	123	128	101	74	81	127	169	136	124	107	131	151	123	121	128	138	117	148	145	138	142	133	141	136	125	145	130	155	112	124	132	129	131	134
SRR20727610	312	250	251	312	265	312	138	158	134	153	144	137	151	124	146	107	134	133	80	87	133	175	142	130	113	137	157	129	127	134	122	101	154	151	144	148	139	147	142	131	151	136	161	118	130	138	135	137	140
SRR20727611	307	245	246	307	260	307	133	153	129	148	139	132	146	119	141	124	129	128	75	82	122	170	137	125	108	132	152	124	116	123	139	118	149	146	139	143	134	142	137	126	146	131	156	113	125	133	130	132	135
SRR20727612	249	187	188	249	202	249	75	95	71	90	81	74	88	61	83	66	71	70	15	18	70	112	79	67	50	74	94	66	64	71	81	60	91	88	81	85	76	84	79	68	88	73	98	55	67	75	72	74	77
SRR20727613	251	189	190	251	204	251	77	97	73	92	83	76	90	63	85	68	73	72	17	20	72	114	81	69	52	76	96	68	66	73	83	62	93	90	83	87	78	86	81	70	90	75	100	57	69	77	74	76	79
SRR20727614	315	253	254	315	268	315	141	161	137	156	147	140	154	127	149	132	137	110	83	90	136	178	145	133	116	140	160	132	130	137	147	126	157	154	147	151	142	150	145	134	154	139	164	121	133	141	138	140	143
SRR20727615	249	187	188	249	202	249	75	95	71	90	81	74	88	61	83	66	71	70	15	18	70	112	79	67	50	74	94	66	64	71	81	60	91	88	81	85	76	84	79	68	88	73	98	55	67	75	72	74	77
SRR20727617	307	245	246	307	260	307	133	153	129	148	139	132	146	119	141	124	129	102	75	82	128	170	137	125	108	132	152	124	122	129	139	118	149	146	139	143	134	142	137	126	146	131	156	113	125	133	130	132	135
SRR20727618	306	244	245	306	259	306	132	152	128	147	138	131	145	118	140	123	128	101	74	81	127	169	136	124	107	131	151	123	121	128	138	117	148	145	138	142	133	141	136	125	145	130	155	112	124	132	129	131	134
SRR20727620	248	186	187	248	201	248	74	94	70	89	80	73	87	60	82	65	70	69	14	21	69	111	78	66	49	73	93	65	63	70	80	59	90	87	80	84	75	83	78	67	87	72	97	54	66	74	71	73	76
SRR20727621	248	186	187	248	201	248	74	94	70	89	80	73	87	60	82	65	70	69	14	21	69	111	78	66	49	73	93	65	63	70	80	59	90	87	80	84	75	83	78	67	87	72	97	54	66	74	71	73	76
SRR20727622	250	188	189	250	203	250	76	96	72	91	82	75	89	62	84	67	72	71	18	25	71	113	80	68	51	75	95	67	65	72	82	61	92	89	82	86	77	85	80	69	89	74	99	56	68	76	73	75	78
SRR20727624	298	236	237	298	251	298	124	144	120	139	130	123	137	110	132	115	120	119	66	73	119	161	104	116	99	123	143	115	113	120	130	109	140	137	130	134	125	133	126	117	137	122	147	104	116	124	121	123	124
SRR20727625	291	229	230	291	244	291	115	137	113	132	123	116	130	103	125	108	113	112	59	66	112	154	121	109	92	116	136	108	106	113	123	102	133	130	123	127	118	126	121	110	130	115	140	97	109	117	114	116	119
SRR5714656	398	136	137	398	153	398	224	244	220	239	230	223	237	210	232	215	220	219	166	173	219	261	228	216	199	223	243	215	213	220	228	207	240	237	230	234	225	233	228	217	237	222	247	204	216	224	221	223	226
SRR5714657	427	165	166	427	182	427	253	273	249	268	259	252	266	239	261	244	249	248	195	202	248	290	257	245	228	252	272	244	242	249	259	236	269	266	259	263	254	262	257	246	266	251	276	233	245	253	250	252	255
SRR5714674	403	117	118	403	158	403	229	249	225	244	235	228	242	215	237	220	225	224	171	178	224	266	233	221	204	228	248	220	218	225	235	212	245	242	235	239	230	238	233	222	242	227	252	209	219	229	226	228	231
SRR5714677	400	138	139	400	155	400	226	246	222	241	232	225	239	212	234	217	222	221	168	175	221	263	230	218	201	225	245	217	215	222	232	209	242	239	232	236	227	235	230	219	239	224	249	206	218	226	223	225	228
SRR5714678	403	141	142	403	110	403	229	249	225	244	235	228	242	215	237	220	225	224	171	178	224	266	233	221	204	228	248	220	218	225	235	212	245	242	235	239	230	238	233	222	242	227	252	209	221	229	226	228	231
SRR5714679	389	326	327	389	340	389	215	235	211	230	221	214	228	201	223	206	211	210	157	164	210	252	219	207	190	214	234	206	204	211	221	200	231	228	221	225	216	224	219	208	228	213	238	195	207	215	212	214	217
SRR5714680	401	207	208	401	222	401	227	247	223	242	233	226	240	213	235	218	223	222	169	176	222	264	231	219	202	226	246	218	216	223	233	212	243	240	233	237	228	236	231	220	240	225	250	207	219	227	224	226	229
SRR5714681	392	330	331	392	345	392	216	238	214	233	224	217	231	204	226	209	214	213	160	167	213	255	222	210	193	217	237	209	207	214	224	203	234	231	222	228	219	227	222	211	231	216	241	198	210	218	215	217	220
SRR5714683	409	347	348	409	362	409	235	255	231	250	241	234	248	221	243	226	231	230	177	184	230	272	239	227	210	234	254	226	224	231	241	220	251	248	241	245	236	244	239	228	248	233	258	215	227	235	232	234	237
SRR6332088	404	142	143	404	111	404	230	250	226	245	236	229	243	216	238	219	226	225	172	179	225	267	234	222	205	229	249	221	219	226	236	213	246	243	236	240	231	239	234	223	243	228	253	210	222	230	227	229	232
SRR6332089	416	130	131	416	171	416	242	262	238	257	248	241	255	228	250	233	238	237	184	191	237	279	246	234	217	241	261	233	231	238	248	225	258	255	248	252	243	251	246	235	255	240	265	222	232	242	239	241	244
SRR6332090	413	127	128	413	168	413	239	259	235	254	245	238	252	225	247	230	235	234	181	188	234	276	243	231	214	238	258	230	228	235	245	222	255	252	245	249	240	248	243	232	252	237	262	219	229	239	236	238	241
SRR6332091	403	141	142	403	110	403	229	249	225	244	235	228	242	215	237	220	225	224	171	178	224	266	233	221	204	228	248	220	218	225	235	212	245	242	235	239	230	238	233	222	242	227	252	209	221	229	226	228	231
SRR6332092	377	115	116	377	100	377	203	223	199	218	209	202	216	189	211	194	199	198	145	152	198	240	207	195	178	202	222	194	192	199	209	186	219	216	209	213	204	212	207	196	216	201	226	183	195	203	200	202	205
SRR6332093	374	112	113	374	93	374	200	220	196	215	206	199	213	186	208	191	196	195	142	149	195	237	204	192	175	199	219	191	189	196	206	183	216	213	206	210	201	209	204	193	213	198	223	180	192	200	197	199	202
SRR6332094	421	159	160	421	128	421	247	267	243	262	253	246	260	233	255	238	243	242	189	196	242	284	251	239	222	246	266	238	236	243	253	230	263	260	253	257	248	256	251	240	260	245	270	227	239	247	244	246	249
SRR6332095	411	149	150	411	134	411	237	257	233	252	243	236	250	223	245	228	233	232	179	186	232	274	241	229	212	236	256	228	226	233	243	220	253	250	243	247	238	246	241	230	250	235	260	217	229	237	234	236	239
SRR6332096	400	138	139	400	155	400	226	246	222	241	232	225	239	212	234	217	222	221	168	175	221	263	230	218	201	225	245	217	215	222	232	209	242	239	232	236	227	235	230	219	239	224	249	206	218	226	223	225	228
SRR6332097	411	125	126	411	166	411	237	257	233	252	243	236	250	223	245	228	233	232	179	186	232	274	241	229	212	236	256	228	226	233	243	220	253	250	243	247	238	246	241	230	250	235	260	217	227	237	234	236	239
SRR6332098	403	141	142	403	110	403	229	249	225	244	235	228	242	215	237	218	225	224	171	178	224	266	233	221	204	228	248	220	218	225	235	212	245	242	235	239	230	238	233	222	242	227	252	209	221	229	226	228	231
SRR6332099	414	152	153	414	93	414	240	260	236	255	246	239	253	226	248	231	236	235	182	189	235	277	244	232	215	239	259	231	229	236	246	223	256	253	246	250	241	249	244	233	253	238	263	220	232	240	237	239	242
SRR6332100	406	144	145	406	95	406	232	252	228	247	238	231	245	218	240	223	228	227	174	181	227	269	236	224	207	231	251	223	221	228	238	215	248	245	238	242	233	241	236	225	245	230	255	212	224	232	229	231	234
SRR6332101	406	144	145	406	161	406	232	252	228	247	238	231	245	218	240	223	228	227	174	181	227	269	236	224	207	231	251	223	221	228	238	215	248	245	238	242	233	241	236	225	245	230	255	212	224	232	229	231	234
SRR6332102	413	151	152	413	168	413	239	259	235	254	245	238	252	225	247	230	235	234	181	188	234	276	243	231	214	238	258	230	228	235	243	222	255	252	245	249	240	248	243	232	252	237	262	219	231	239	236	238	241
SRR6332103	422	160	161	422	177	422	248	268	244	263	254	247	261	234	255	239	244	243	190	197	243	285	252	240	223	247	267	239	237	244	254	231	264	261	254	258	249	257	252	241	261	246	271	228	240	248	245	247	250
SRR6332104	401	207	208	401	222	401	227	247	223	242	233	226	240	213	235	218	223	222	169	176	222	264	231	219	202	226	246	218	216	223	233	212	243	240	233	237	228	236	231	220	240	225	250	207	219	227	224	226	229
SRR6332105	413	183	184	413	198	413	239	259	235	254	245	238	252	225	247	230	235	234	181	188	234	276	243	231	214	238	258	230	228	235	245	224	255	252	245	249	240	248	243	232	252	237	262	219	231	239	236	238	241
SRR6332106	395	133	134	395	102	395	221	241	217	236	227	220	234	207	229	212	217	216	163	170	216	258	225	213	196	220	240	212	210	217	227	204	237	234	227	231	222	230	225	214	234	219	244	201	213	221	218	220	223
SRR6332107	437	177	178	439	158	439	265	285	261	280	271	264	278	251	273	256	261	260	207	214	260	302	269	257	240	264	284	256	254	261	271	248	281	278	271	275	266	274	269	258	278	263	288	243	257	265	262	264	267
SRR6332108	416	154	155	416	123	416	242	262	238	257	248	241	255	228	250	231	238	237	184	191	237	279	246	234	217	241	261	233	231	238	248	225	258	255	248	252	243	251	246	235	255	240	265	222	234	242	239	241	244
SRR6332109	407	145	146	407	126	407	233	253	229	248	239	232	246	219	241	224	229	228	175	182	228	270	237	225	208	232	252	224	222	229	239	216	249	246	239	243	234	242	237	226	246	231	256	213	225	233	230	232	235
SRR6332110	425	163	164	425	148	425	251	271	247	266	257	250	264	237	259	242	247	246	193	200	246	288	255	243	226	250	270	242	240	247	257	234	267	264	257	261	252	260	255	244	264	249	274	231	243	251	248	250	253
SRR6332111	402	140	141	402	109	402	228	248	224	243	234	227	241	214	236	219	224	223	170	177	223	265	232	220	203	227	247	219	217	224	234	211	244	241	234	238	229	237	232	221	241	226	251	208	220	228	225	227	230
SRR6332112	425	195	196	425	210	425	251	271	247	266	257	250	263	237	259	242	247	246	193	200	246	288	255	243	226	250	270	242	240	247	257	236	267	264	257	261	252	260	255	244	264	249	274	231	243	251	248	250	253
SRR6332113	413	151	152	413	120	413	239	259	235	254	245	238	252	225	247	228	235	234	181	188	234	276	243	231	214	238	258	230	228	235	245	222	255	252	245	249	240	248	243	232	252	237	262	219	231	239	236	238	241
SRR6332114	407	145	146	407	114	407	233	251	229	248	239	232	246	219	241	224	229	228	175	182	228	270	237	225	208	232	252	224	222	229	239	216	249	246	239	243	234	242	237	226	246	231	256	213	225	233	230	232	235
SRR6332115	402	140	141	402	109	402	228	248	224	243	234	227	241	214	236	219	224	223	170	177	223	265	232	220	203	227	247	219	217	224	234	211	244	241	234	238	229	237	232	221	241	226	251	208	220	228	225	227	230
SRR6332116	416	154	155	416	123	416	242	262	238	257	248	241	255	228	250	233	238	237	184	191	237	279	246	234	217	241	261	233	231	238	248	225	258	255	248	252	243	251	246	235	255	240	265	222	234	242	239	241	244
SRR6332117	405	143	144	405	112	405	231	251	227	246	237	230	244	217	239	222	227	226	173	180	226	268	235	223	206	230	250	222	220	227	237	214	247	244	237	241	232	240	235	224	244	229	254	211	223	231	228	230	233
SRR6332118	402	140	141	402	109	402	228	248	224	243	234	227	241	214	236	219	224	223	170	177	223	265	232	220	203	227	247	219	217	224	234	211	244	241	234	238	229	237	232	221	239	226	251	208	220	228	225	227	230
SRR6332119	412	150	151	412	167	412	238	258	234	253	244	237	251	224	246	229	234	233	180	187	233	275	242	230	213	237	257	229	227	234	244	221	254	251	244	248	239	247	242	231	251	236	261	218	230	238	235	237	240
SRR6332120	409	147	148	409	164	409	235	255	231	250	241	234	248	221	243	226	231	230	177	184	230	272	239	227	210	234	254	226	224	231	241	218	251	248	241	245	236	244	239	228	248	233	258	215	227	235	232	234	237
SRR6332121	404	142	143	404	111	404	230	250	226	245	236	229	243	216	238	219	226	225	172	179	225	267	234	222	205	229	249	221	219	226	236	213	246	243	236	240	231	239	234	223	243	228	253	210	222	230	227	229	232
SRR6332122	416	154	155	416	123	416	242	262	238	257	248	241	255	228	250	231	238	237	184	191	237	279	246	234	217	241	261	233	231	238	248	225	258	255	248	252	243	251	246	235	255	240	265	222	234	242	239	241	244
SRR6332123	410	148	149	410	165	410	236	256	232	251	242	235	249	222	244	227	232	231	178	185	231	273	240	228	211	235	255	227	225	232	242	219	252	249	242	246	237	245	240	229	249	234	259	216	228	236	233	235	238
SRR6332125	417	155	156	417	124	417	243	263	239	258	249	242	256	229	251	232	239	238	185	192	238	280	247	235	218	242	262	234	232	239	249	226	259	256	249	253	244	252	247	236	256	241	266	223	235	243	240	242	245
SRR6332126	405	143	144	405	160	405	231	251	227	246	237	230	244	217	239	222	227	226	173	180	226	268	235	223	206	230	250	222	220	227	237	214	247	244	237	241	232	240	235	224	243	229	254	211	223	231	228	230	233
SRR6332127	405	143	144	405	160	405	231	251	227	246	237	230	244	217	239	222	227	226	173	180	226	268	235	223	206	230	250	222	220	227	237	214	247	244	237	241	232	240	235	224	244	229	254	211	223	231	228	230	233
SRR6332128	419	157	158	419	126	419	245	265	241	260	251	244	258	231	253	236	241	240	187	194	240	282	249	237	220	244	264	236	234	241	251	228	261	258	251	255	246	254	249	238	258	243	268	225	237	245	242	244	247
SRR6332129	422	160	161	422	129	422	248	268	244	263	254	247	261	234	256	237	244	243	190	197	243	283	252	240	223	247	267	239	237	244	254	231	264	261	254	258	249	257	252	241	261	246	271	228	240	248	245	247	250
SRR6332130	401	139	140	401	108	401	227	247	223	242	233	226	240	213	235	218	223	222	169	176	222	264	229	219	202	226	246	218	216	223	233	210	243	240	233	237	228	236	231	220	240	225	250	207	219	227	224	226	229
SRR6332131	402	140	141	402	109	402	228	248	224	243	234	227	241	214	236	219	224	223	170	177	223	265	232	220	203	227	247	219	217	224	234	211	244	241	234	238	229	237	232	221	241	226	251	208	220	228	225	227	230
SRR6332132	421	159	160	421	140	421	247	267	243	262	253	246	260	233	255	238	243	242	189	196	242	284	251	239	222	246	266	238	236	243	253	230	263	260	253	257	248	256	251	240	260	245	270	227	239	247	244	246	249
SRR6332133	418	156	157	418	137	418	244	264	240	259	250	243	257	230	252	235	240	239	186	193	239	281	248	236	219	243	263	235	233	240	250	227	260	257	250	254	245	253	248	237	257	242	267	224	236	244	241	243	246
SRR6332134	400	138	139	400	107	400	226	246	222	241	232	225	239	212	234	217	222	221	168	175	221	263	230	218	201	225	245	217	215	222	232	209	242	239	232	236	227	235	230	219	239	224	249	206	218	226	223	225	228
SRR6332135	424	162	163	424	143	424	250	270	246	265	256	249	263	236	258	241	246	245	192	199	245	287	254	242	225	249	269	241	239	246	256	233	266	263	256	260	251	259	254	243	263	248	273	230	242	250	247	249	252
SRR6332136	417	131	132	417	172	417	243	263	239	258	249	242	256	229	251	234	239	238	185	192	238	280	247	235	218	242	262	234	232	239	249	226	259	256	249	253	244	252	247	236	256	241	266	223	233	243	240	242	245
SRR6332137	410	148	149	410	117	410	236	256	232	251	242	235	249	222	244	227	232	231	178	185	231	273	240	228	211	235	255	227	225	232	242	219	252	249	242	246	237	245	240	229	249	234	259	216	228	236	233	235	238
SRR6332138	415	153	154	415	122	415	241	261	237	256	247	240	254	227	249	232	237	236	183	190	236	278	245	233	216	240	260	232	230	237	247	224	257	254	247	251	242	250	245	234	254	239	264	221	233	241	238	240	243
SRR6332139	407	145	146	407	114	407	233	253	229	248	239	232	246	219	241	224	229	228	175	182	228	270	237	225	208	232	252	224	222	229	239	216	249	246	239	243	234	242	237	226	246	231	256	213	225	233	230	232	235
SRR6332140	400	138	139	400	155	400	226	246	222	241	232	225	239	212	234	217	222	221	168	175	221	263	230	218	201	225	245	217	215	222	232	209	242	239	232	236	227	235	230	219	239	224	249	206	218	226	223	225	228
SRR6332141	424	162	163	424	143	424	250	270	246	265	256	249	263	236	258	241	246	245	192	199	245	287	254	242	225	249	269	241	239	246	256	233	266	263	256	260	251	259	254	243	263	248	273	230	242	250	247	249	252
SRR6332142	407	145	146	407	162	407	233	253	229	248	237	232	246	219	241	224	229	228	175	182	228	270	237	225	208	232	252	224	222	229	239	216	249	246	239	243	234	242	237	226	246	231	256	213	225	233	230	232	235
SRR6332143	412	150	151	412	91	412	238	258	234	253	244	237	251	224	246	229	234	233	180	187	233	275	242	230	213	237	257	229	227	234	244	221	254	251	244	248	239	247	242	231	251	236	261	218	230	238	235	237	240
SRR6332144	399	137	138	399	154	399	225	245	221	240	231	224	238	211	233	216	221	220	167	174	220	262	229	217	200	224	244	216	214	221	231	208	241	238	231	235	226	234	229	218	238	223	248	205	217	225	222	224	227
SRR6332145	487	265	266	487	280	487	313	333	309	328	319	312	326	299	321	304	309	308	255	262	308	350	317	305	288	312	332	304	302	309	319	298	329	326	319	323	314	322	317	306	326	311	336	293	305	313	310	312	315
SRR6332146	397	135	136	397	152	397	223	243	219	238	229	222	236	209	231	214	219	218	165	172	218	260	227	215	198	222	242	214	212	219	229	206	239	236	229	233	224	232	227	216	236	221	246	203	215	223	220	222	225
SRR6332147	400	178	179	400	193	400	226	246	222	241	232	225	239	212	234	217	222	221	168	175	221	263	230	218	201	225	245	217	215	222	232	211	242	239	232	236	227	235	230	219	239	224	249	206	218	226	223	225	228
SRR6332148	406	144	145	406	113	406	232	252	228	247	238	231	245	218	240	223	228	227	174	181	227	269	236	224	207	231	251	223	221	228	238	215	248	245	238	242	233	241	236	225	245	230	255	212	224	232	229	231	234
SRR6332149	393	107	108	393	148	393	219	239	215	234	225	218	232	205	227	210	215	214	161	168	214	256	223	211	194	218	238	210	208	215	225	202	235	232	225	229	220	228	223	212	232	217	242	199	209	219	216	218	221
SRR6332151	407	121	122	407	162	407	233	253	229	248	239	232	246	219	241	224	229	228	175	182	228	270	237	225	208	232	252	224	222	229	239	216	249	246	239	243	234	242	237	226	246	231	256	213	223	233	230	232	235
SRR6332152	409	347	348	409	362	409	235	255	231	250	241	234	248	221	243	226	231	230	177	184	230	272	239	227	210	234	254	226	224	231	241	220	251	248	241	245	236	244	239	228	248	233	258	215	227	235	232	234	237
SRR6332153	405	119	120	405	160	405	231	251	227	246	237	230	244	217	239	222	227	226	173	180	226	268	235	223	206	230	250	222	220	227	237	214	247	244	237	241	232	240	235	224	244	229	254	211	221	231	228	230	233
SRR6332154	425	163	164	425	180	425	251	271	247	266	257	250	264	237	259	242	247	246	193	200	246	288	255	243	226	250	270	242	240	247	257	234	267	264	257	261	252	259	255	244	264	249	274	231	243	251	248	250	253
SRR6332155	433	147	148	433	188	433	259	279	255	274	265	258	272	245	267	250	255	254	201	208	254	296	263	251	234	258	278	250	248	255	265	242	275	272	265	269	260	268	263	252	272	257	282	239	249	259	256	258	261
SRR6332156	398	136	137	398	105	398	224	244	220	239	230	223	237	210	232	215	220	219	166	173	219	261	228	216	199	223	243	215	213	220	230	207	240	237	230	234	225	233	228	217	237	222	247	204	216	224	221	223	226
SRR6332157	389	326	327	389	340	389	215	235	211	230	221	214	228	201	223	206	211	210	157	164	210	252	219	207	190	214	234	206	204	211	221	200	231	228	221	225	216	224	219	208	228	213	238	195	207	215	212	214	217
SRR6332158	412	150	151	412	119	412	238	258	234	253	244	237	251	224	246	227	234	233	180	187	233	275	242	230	213	237	257	229	227	234	244	221	254	251	244	248	239	247	242	231	251	236	261	218	230	238	235	237	240
SRR6332159	418	14	15	418	173	418	244	264	240	259	250	243	257	230	252	235	240	239	186	193	239	281	248	236	219	243	263	235	233	240	250	227	260	257	250	254	245	253	248	237	257	242	267	224	234	244	241	243	246
SRR6332160	415	153	154	415	122	415	241	261	237	256	247	240	254	227	249	232	237	236	183	190	236	278	245	233	216	240	260	232	230	237	247	224	257	254	247	251	242	250	245	234	254	239	264	221	233	241	238	240	243
SRR6332161	400	138	139	400	107	400	226	246	222	241	232	225	239	212	234	217	222	221	168	175	221	263	230	218	201	225	245	217	215	222	232	209	242	239	232	236	227	235	230	219	239	224	249	206	218	226	223	225	228
SRR6332162	411	149	150	411	118	411	237	257	233	252	243	236	250	223	245	226	233	232	179	186	232	274	241	229	212	236	256	228	226	233	243	220	253	250	243	247	238	246	241	230	250	235	260	217	229	237	234	236	239
SRR6332163	421	13	14	421	176	421	247	267	243	262	253	246	260	233	255	238	243	242	189	196	242	284	251	239	222	246	266	238	236	243	253	230	263	260	253	257	248	256	251	240	260	245	270	227	237	247	244	246	249
SRR6332164	412	150	151	412	131	412	238	258	234	253	244	237	251	224	246	229	234	233	180	187	233	275	242	230	213	237	257	229	227	234	244	221	254	251	244	248	239	247	242	231	251	236	261	218	230	238	235	237	240
SRR6332165	412	150	151	412	119	412	238	258	234	253	244	237	251	224	246	227	234	233	180	187	233	275	242	230	213	237	257	229	227	234	244	221	254	251	244	248	239	247	242	231	251	236	261	218	230	238	235	237	240
SRR6332166	399	111	112	399	154	399	225	245	221	240	231	224	238	211	233	216	221	220	167	174	220	262	229	217	200	224	244	216	214	221	231	208	241	238	231	235	226	234	229	218	238	223	248	205	215	225	222	224	227
SRR6332167	415	153	154	415	94	415	241	261	237	256	247	240	254	227	249	232	237	236	183	190	236	278	245	233	216	240	260	232	230	237	247	224	257	254	247	251	242	250	245	234	254	239	264	221	233	241	238	240	243
SRR6332168	412	150	151	412	119	412	238	258	234	253	244	237	251	224	246	227	234	233	180	187	233	275	242	230	213	237	257	229	227	234	244	221	254	251	244	248	239	247	242	231	251	236	261	218	230	238	235	237	240
SRR6332169	404	142	143	404	111	404	230	250	226	245	236	229	243	216	238	221	226	225	172	179	225	267	234	222	205	229	249	221	219	226	236	213	246	243	236	240	231	239	234	223	243	228	253	210	222	230	227	229	232
SRR6332170	408	146	147	408	115	408	234	254	230	249	240	233	247	220	242	225	230	229	176	183	229	271	238	226	209	233	253	225	223	230	240	217	250	247	240	244	235	243	238	227	247	232	257	214	226	234	231	233	236
SRR6332171	399	137	138	399	106	399	225	245	221	240	231	224	238	211	233	214	221	220	167	174	220	262	229	217	200	224	244	216	214	221	231	208	241	238	231	235	226	234	229	218	238	223	248	205	217	225	222	224	227
SRR6332172	392	330	331	392	345	392	216	238	214	233	224	217	231	204	226	209	214	213	160	167	213	255	222	210	193	217	237	209	207	214	224	203	234	231	222	228	219	227	222	211	231	216	241	198	210	218	215	217	220
SRR6332173	402	140	141	402	109	402	228	248	224	243	234	227	241	214	236	219	224	223	170	177	223	265	232	220	203	227	247	219	217	224	234	211	244	241	234	238	229	237	232	221	241	226	251	208	220	228	225	227	230
SRR6332174	406	144	145	406	161	406	232	252	228	247	238	231	245	218	240	223	228	227	174	181	227	269	236	224	207	231	251	223	221	228	238	215	248	245	238	242	233	241	236	225	245	230	255	212	224	232	229	231	234
SRR6332175	406	144	145	406	113	406	232	252	228	246	238	231	245	218	240	223	228	227	174	181	227	269	236	224	207	231	251	223	221	228	238	215	248	245	238	242	233	241	236	225	245	230	255	212	224	232	229	231	234
SRR6332176	394	108	109	394	149	394	220	240	216	235	226	219	233	206	228	211	216	215	162	169	215	257	224	212	195	219	239	211	209	216	226	203	236	233	226	230	221	229	224	213	233	218	243	200	210	220	217	219	222
SRR6332177	401	139	140	401	106	401	227	247	223	242	233	226	240	213	235	218	223	222	169	176	222	264	231	219	202	226	246	218	216	223	233	210	243	240	233	237	228	236	231	220	240	225	250	207	219	227	224	226	229
SRR6332178	428	166	167	428	135	428	254	274	250	269	260	253	267	240	262	245	250	249	196	203	249	291	258	246	229	253	273	245	243	250	260	237	270	267	260	264	255	263	258	247	267	252	277	234	246	254	251	253	256
SRR6332179	423	255	256	423	270	423	249	269	245	264	255	248	262	235	257	240	245	244	191	198	244	286	253	241	224	248	267	240	236	245	255	234	265	262	255	259	250	258	253	242	262	247	272	229	241	249	246	248	251
SRR6332180	421	159	160	421	120	421	247	267	243	262	253	246	260	233	255	238	243	242	189	196	242	284	251	239	222	246	266	238	236	243	253	230	263	260	253	257	248	256	251	240	260	245	270	227	239	247	244	246	249
SRR6332181	404	142	143	404	123	404	230	250	226	245	236	229	243	216	238	221	226	225	172	179	225	267	234	222	205	229	249	221	219	226	236	213	246	243	236	240	231	239	234	223	243	228	253	210	222	230	227	229	232
SRR6332182	416	154	155	416	123	416	242	262	238	257	248	241	255	228	250	231	238	237	184	191	237	279	246	234	217	241	261	233	231	238	248	225	258	255	248	252	243	251	246	235	255	240	265	222	234	242	239	241	244
SRR6332183	405	143	144	405	112	405	231	251	227	246	237	230	244	217	239	222	227	226	173	180	226	268	235	223	206	230	250	222	220	227	237	214	247	244	237	241	232	240	235	224	244	229	254	211	223	231	228	230	233
SRR6332184	397	135	136	397	152	397	223	243	219	238	229	222	236	209	231	214	219	218	165	172	218	260	227	215	198	222	242	214	212	219	229	206	239	236	229	233	224	232	227	216	236	221	246	203	215	223	220	222	225
SRR6332185	412	150	151	412	119	412	238	258	230	253	244	237	251	224	246	229	234	233	180	187	233	275	242	230	213	237	257	229	227	234	244	221	254	251	244	248	239	247	242	231	251	236	261	218	230	238	235	237	240
SRR6332186	408	146	147	408	97	408	234	254	230	249	240	233	247	220	242	225	230	229	176	183	229	271	238	226	209	233	253	225	223	230	240	217	250	247	240	244	235	243	238	227	247	232	257	214	226	234	231	233	236
SRR6332187	417	155	156	417	124	417	243	263	239	258	249	242	256	229	251	232	239	238	185	192	238	280	247	235	218	242	262	234	232	239	249	226	259	256	249	253	244	252	247	236	256	241	266	223	235	243	240	242	245
SRR6332188	390	128	129	390	89	390	216	236	212	231	222	215	229	202	224	207	212	211	158	165	211	253	220	208	191	215	235	207	205	212	222	199	232	229	222	226	217	225	220	209	229	214	239	196	208	216	213	215	218
SRR6332189	405	143	144	405	112	405	231	251	227	246	237	230	244	217	239	222	227	226	173	180	226	268	235	223	206	230	250	222	220	227	237	214	247	244	237	241	232	240	235	224	244	229	254	211	223	231	228	230	233
SRR6332190	405	143	144	405	112	405	231	251	227	246	237	230	244	217	239	222	227	226	173	180	226	268	235	223	206	230	250	222	220	227	237	214	247	244	237	241	232	240	235	224	244	229	254	211	223	231	228	230	233
SRR6332191	401	115	116	401	156	401	227	247	223	242	233	226	240	213	235	218	223	222	169	176	222	264	231	219	202	226	246	218	216	223	233	210	243	240	233	237	228	236	231	220	240	225	250	207	217	227	224	226	229
SRR6332192	411	149	150	411	118	411	237	257	233	252	243	236	250	223	245	226	233	232	179	186	232	274	241	229	212	236	256	228	226	233	243	220	253	250	243	247	238	246	241	230	250	235	260	217	229	237	234	236	239
SRR6332193	404	142	143	404	111	404	230	250	226	245	236	229	243	216	238	219	226	225	172	179	225	267	234	222	205	229	249	221	219	226	236	213	246	243	236	240	231	239	234	223	243	228	253	210	222	230	227	229	232
SRR6332194	416	130	131	416	171	416	242	262	238	257	248	241	255	228	250	233	238	237	184	191	237	279	246	234	217	241	261	233	231	238	248	225	258	255	248	252	243	251	246	235	255	240	265	222	232	242	239	241	244
SRR6332195	409	147	148	409	116	409	235	255	231	250	241	234	248	221	243	226	231	230	177	184	230	272	239	227	210	234	254	226	224	231	241	218	251	248	241	245	236	244	239	228	248	233	258	215	227	235	232	234	237
SRR6332196	393	225	226	393	240	393	219	239	215	234	225	218	232	205	227	210	215	214	161	168	214	256	223	211	194	218	238	210	208	215	225	204	235	232	225	229	220	228	223	212	232	217	242	199	211	219	216	218	221
SRR6332197	415	153	154	415	122	415	241	261	237	256	247	240	254	227	249	230	237	236	183	190	236	278	245	233	216	240	260	232	230	237	247	224	257	254	247	251	242	250	245	234	254	239	264	221	233	241	238	240	243
SRR6332198	425	139	140	425	180	425	251	271	247	266	257	250	264	237	259	242	247	246	193	200	246	288	255	243	226	250	270	242	240	247	257	234	267	264	257	261	252	260	255	244	264	249	274	231	241	251	248	250	253
SRR6332199	414	152	153	414	169	414	240	260	236	255	246	239	253	226	248	231	236	235	182	189	235	277	244	232	215	239	259	231	229	236	246	223	256	253	246	250	241	249	244	233	253	238	263	220	232	240	237	239	242
[truncated: 472 more columns]

## Sheet: Table S6
Supplementary Table S6: Mobile Genetic Element Database Entries
Accession ID	Species	MGE	Description	Sequence Type	Location bp
NC_005054.1	Staphylococcus aureus	plasmid	pLW043	complete sequence	Full Genome
AF051917.1	Staphylococcus aureus	plasmid	pSK41	complete sequence	Full Genome
AF128883.1	Staphylococcus aureus	plasmid	21kb	complete sequence	Full Genome
AF241888.2	Staphylococcus aureus	plasmid	pRJ6	complete sequence	Full Genome
AY355285.1	Staphylococcus aureus	plasmid	pC223	complete sequence	Full Genome
AY373761.1	Staphylococcus aureus	plasmid	pUB101	complete sequence	Full Genome
CP002135.1	Staphylococcus aureus strain 18807	plasmid	p18807-P03	complete sequence	Full Genome
CP002143.1	Staphylococcus aureus strain 18811	plasmid	p18811-P03	complete sequence	Full Genome
CP002145.1	Staphylococcus aureus strain 18813	plasmid	p18813-P03	complete sequence	Full Genome
CP002148.1	Staphylococcus aureus strain 19321	plasmid	p19321-P01	complete sequence	Full Genome
CP002149.1	Staphylococcus aureus strain LAC	plasmid	pLAC-P03	complete sequence	Full Genome
CP005289.1	Staphylococcus aureus strain Bmb9393	plasmid	pBmb9393	complete sequence	Full Genome
U96610.1	Staphylococcus aureus	plasmid	pSK6	complete sequence	Full Genome
U96609.1	Staphylococcus aureus	plasmid	pSK3	complete sequence	Full Genome
U38429.1	Staphylococcus aureus	plasmid	pKH7, chloramphenicol resistance	complete sequence	Full Genome
U38428.1	Staphylococcus aureus	plasmid	pKH6, tetracycline resistance	complete sequence	Full Genome
U36912.1	Staphylococcus aureus	plasmid	pJ3356::pOX7 clone 3	complete sequence	Full Genome
U36911.1	Staphylococcus aureus	plasmid	pJ3356::POX7 clone 1	complete sequence	Full Genome
NZ_CP029679.1	Staphylococcus aureus strain AR_0215	plasmid	unnamed1	complete sequence	Full Genome
NZ_CP029677.1	Staphylococcus aureus strain AR_0216	plasmid	unnamed2	complete sequence	Full Genome
NZ_CP029676.1	Staphylococcus aureus strain AR_0216	plasmid	unnamed1	complete sequence	Full Genome
NZ_CP029674.1	Staphylococcus aureus strain AR_0219	plasmid	unnamed1	complete sequence	Full Genome
NZ_CP029668.1	Staphylococcus aureus strain AR_0223	plasmid	unnamed1	complete sequence	Full Genome
NZ_CP029666.1	Staphylococcus aureus strain AR_0225	plasmid	unnamed1	complete sequence	Full Genome
NZ_CP029659.1	Staphylococcus aureus strain AR_0467	plasmid	unnamed1	complete sequence	Full Genome
NZ_CP029654.1	Staphylococcus aureus strain AR_0469	plasmid	unnamed1	complete sequence	Full Genome
NZ_CP029651.1	Staphylococcus aureus strain AR_0471	plasmid	unnamed2	complete sequence	Full Genome
NZ_CP029650.1	Staphylococcus aureus strain AR_0471	plasmid	unnamed1	complete sequence	Full Genome
NZ_CP029648.1	Staphylococcus aureus strain AR_0472	plasmid	unnamed1	complete sequence	Full Genome
NZ_CP029628.1	Staphylococcus aureus strain MOKO42	plasmid	unnamed	complete sequence	Full Genome
NZ_CP029171.1	Staphylococcus aureus strain PTDrAP2	plasmid	pPTDrAP2d	complete sequence	Full Genome
NZ_CP029170.1	Staphylococcus aureus strain PTDrAP2	plasmid	pPTDrAP2c	complete sequence	Full Genome
NZ_CP029169.1	Staphylococcus aureus strain PTDrAP2	plasmid	pPTDrAP2b	complete sequence	Full Genome
NZ_CP029168.1	Staphylococcus aureus strain PTDrAP2	plasmid	pPTDrAP2a	complete sequence	Full Genome
NZ_CP029165.1	Staphylococcus aureus strain SVH7513	plasmid	pSVH7513b	complete sequence	Full Genome
NZ_CP029085.1	Staphylococcus aureus strain AR462	plasmid	unnamed1	complete sequence	Full Genome
NZ_CP029083.1	Staphylococcus aureus strain AR464	plasmid	unnamed1	complete sequence	Full Genome
NZ_CP029081.1	Staphylococcus aureus strain AR465	plasmid	unnamed1	complete sequence	Full Genome
NZ_CP029079.1	Staphylococcus aureus strain AR466	plasmid	unnamed1	complete sequence	Full Genome
NZ_CP028469.1	Staphylococcus aureus strain ITS-S	plasmid	pIT1-S	complete sequence	Full Genome
NZ_CP028164.1	Staphylococcus aureus strain CFSAN064038	plasmid	pGMI17-006	complete sequence	Full Genome
NZ_CP025490.1	Staphylococcus aureus strain USA300_2014.C01	plasmid	pC01a	complete sequence	Full Genome
NZ_CP025488.1	Staphylococcus aureus strain 2148.C01	plasmid	p2148.C01a	complete sequence	Full Genome
NZ_CP025481.1	Staphylococcus aureus strain 2148.N	plasmid	p2148.N	complete sequence	Full Genome
NZ_CP024999.1	Staphylococcus aureus strain 55-99-44	plasmid	punamed1	complete sequence	Full Genome
NZ_CP021143.1	Staphylococcus aureus strain 13420	plasmid	unnamed2	complete sequence	Full Genome
NZ_CP021142.1	Staphylococcus aureus strain 13420	plasmid	unnamed1	complete sequence	Full Genome
NZ_CP020355.1	Staphylococcus aureus strain FORC59	plasmid	pFORC59	complete sequence	Full Genome
NZ_CP020021.1	Staphylococcus aureus strain ATCC 6538	plasmid	unnamed1	complete sequence	Full Genome
NZ_CP019575.1	Staphylococcus aureus strain USA400-0051	plasmid	unnamed	complete sequence	Full Genome
NZ_CP019567.1	Staphylococcus aureus strain SR434	plasmid	pSR04	complete sequence	Full Genome
NZ_CP019566.1	Staphylococcus aureus strain SR434	plasmid	pSR03	complete sequence	Full Genome
NZ_CP019565.1	Staphylococcus aureus strain SR434	plasmid	pSR02	complete sequence	Full Genome
NZ_CP019564.1	Staphylococcus aureus strain SR434	plasmid	pSR01	complete sequence	Full Genome
NZ_CP018769.1	Staphylococcus aureus strain UCI 28 isolate ST5	plasmid	pUCI28	complete sequence	Full Genome
NZ_CP017683.1	Staphylococcus aureus strain CFSAN007850	plasmid	pCFSAN007850	complete sequence	Full Genome
NZ_CP017681.1	Staphylococcus aureus strain CFSAN007851	plasmid	pCFSAN007851	complete sequence	Full Genome
NZ_CP017678.1	Staphylococcus aureus strain CFSAN007894	plasmid	pCFSAN007894	complete sequence	Full Genome
NZ_CP016862.1	Staphylococcus aureus strain 1625.C01	plasmid	p1625.C01	complete sequence	Full Genome
NZ_CP016860.1	Staphylococcus aureus strain 1969.Nb	plasmid	p1969.Nb	complete sequence	Full Genome
NZ_CP016859.1	Staphylococcus aureus strain 1971.C01b	plasmid	p1971.C01b	complete sequence	Full Genome
NZ_CP016857.1	Staphylococcus aureus strain 1971.C01c	plasmid	p1971.C01c	complete sequence	Full Genome
NZ_CP016854.1	Staphylococcus aureus strain 5118.Nb	plasmid	p5118.Nb	complete sequence	Full Genome
NZ_CP016399.1	Staphylococcus aureus strain FORC_040	plasmid	unnamed1	complete sequence	Full Genome
NZ_CP015818.1	Staphylococcus aureus strain FORC_039	plasmid	unnamed	complete sequence	Full Genome
NZ_CP015175.1	Staphylococcus aureus strain RIVM6519	plasmid	pRIVM6519-2	complete sequence	Full Genome
NZ_CP015174.1	Staphylococcus aureus strain RIVM6519	plasmid	pRIVM6519-1	complete sequence	Full Genome
NZ_CP014695.1	Staphylococcus aureus strain LA-MRSA ST398 isolate E154	plasmid	paadD	complete sequence	Full Genome
NZ_CP014694.1	Staphylococcus aureus strain LA-MRSA ST398 isolate E154	plasmid	plinE154	complete sequence	Full Genome
NZ_CP014448.1	Staphylococcus aureus strain USA300-SUR24	plasmid	pUSA08-1-SUR24	complete sequence	Full Genome
NZ_CP014445.1	Staphylococcus aureus strain USA300-SUR24	plasmid	pUSA04-1-SUR24	complete sequence	Full Genome
NZ_CP014437.1	Staphylococcus aureus strain USA300-SUR21	plasmid	pUSA04-1-SUR21	complete sequence	Full Genome
NZ_CP014434.1	Staphylococcus aureus strain USA300-SUR20	plasmid	pUSA04-1-SUR20	complete sequence	Full Genome
NZ_CP014418.1	Staphylococcus aureus strain USA300-SUR15	plasmid	pUSA07-1-SUR15	complete sequence	Full Genome
NZ_CP014417.1	Staphylococcus aureus strain USA300-SUR15	plasmid	pUSA05-1-SUR15	complete sequence	Full Genome
NZ_CP014414.1	Staphylococcus aureus strain USA300-SUR14	plasmid	pUSA04-1-SUR14	complete sequence	Full Genome
NZ_CP014406.1	Staphylococcus aureus strain USA300-SUR11	plasmid	pUSA06-1-SUR11	complete sequence	Full Genome
NZ_CP014404.1	Staphylococcus aureus strain USA300-SUR11	plasmid	pUSA04-2-SUR11	complete sequence	Full Genome
NZ_CP014399.1	Staphylococcus aureus strain USA300-SUR10	plasmid	pUSA04-2-SUR10	complete sequence	Full Genome
NZ_CP013958.1	Staphylococcus aureus strain V521 isolate	plasmid	pV521	complete sequence	Full Genome
NZ_CP013956.1	Staphylococcus aureus strain NCCP14562 isolate	plasmid	pNCCP14562	complete sequence	Full Genome
NZ_CP013954.1	Staphylococcus aureus strain NCCP14558 isolate	plasmid	pNCCP14558	complete sequence	Full Genome
NZ_CP013620.1	Staphylococcus aureus strain RIVM1607	plasmid	pRIVM1607	complete sequence	Full Genome
NZ_CP013618.1	Staphylococcus aureus strain RIVM1295	plasmid	pRIVM1295-2	complete sequence	Full Genome
NZ_CP013617.1	Staphylococcus aureus strain RIVM1295	plasmid	pRIVM1295-1	complete sequence	Full Genome
NZ_CP013230.1	Staphylococcus aureus strain UTSW MRSA 55	plasmid	UTSW55_4	complete sequence	Full Genome
NZ_CP013229.1	Staphylococcus aureus strain UTSW MRSA 55	plasmid	UTSW55_3	complete sequence	Full Genome
NZ_CP013228.1	Staphylococcus aureus strain UTSW MRSA 55 Unverified	plasmid	UTSW55_2	complete sequence	Full Genome
NZ_CP013227.1	Staphylococcus aureus strain UTSW MRSA 55	plasmid	UTSW55_1	complete sequence	Full Genome
NZ_CP012980.1	Staphylococcus aureus strain ST20130940	plasmid	pST20130940	complete sequence	Full Genome
NZ_CP012975.1	Staphylococcus aureus strain ST20130943	plasmid	pST20130943	complete sequence	Full Genome
NZ_CP012973.1	Staphylococcus aureus strain ST20130938	plasmid	pST20130938	complete sequence	Full Genome
NZ_CP012971.1	Staphylococcus aureus strain ST20130939	plasmid	pST20130939	complete sequence	Full Genome
NZ_CP012757.1	Staphylococcus aureus strain JS395	plasmid	unnamed	complete sequence	Full Genome
NZ_CP012596.1	Staphylococcus aureus strain HOU1444-VR	plasmid	pVR-MSSA_03	complete sequence	Full Genome
NZ_CP012595.1	Staphylococcus aureus strain HOU1444-VR	plasmid	pVR-MSSA_02	complete sequence	Full Genome
NZ_CP012594.1	Staphylococcus aureus strain HOU1444-VR	plasmid	pVR-MSSA_01	complete sequence	Full Genome
NZ_CP012121.2	Staphylococcus aureus strain USA300_2014.C02	plasmid	pC02	complete sequence	Full Genome
NZ_CP012017.1	Staphylococcus aureus strain Gv88	plasmid	pGv88	complete sequence	Full Genome
NZ_CP012016.1	Staphylococcus aureus strain Gv51	plasmid	pGv51	complete sequence	Full Genome
NZ_CP012014.1	Staphylococcus aureus strain Be62	plasmid	pBe62	complete sequence	Full Genome
NZ_CP011529.1	Staphylococcus aureus strain RKI4	plasmid	unnamed	complete sequence	Full Genome
NZ_CP011527.1	Staphylococcus aureus strain DSM 20231	plasmid	unnamed	complete sequence	Full Genome
NZ_CP010891.1	Staphylococcus aureus strain SA564	plasmid	pSA564	complete sequence	Full Genome
NZ_CP010404.1	Staphylococcus aureus strain GR2	plasmid	pGR2B	complete sequence	Full Genome
NZ_CP010403.1	Staphylococcus aureus strain GR2	plasmid	pGR2A	complete sequence	Full Genome
NZ_CP009425.1	Staphylococcus aureus strain USA300_SUR1	plasmid	pSUR1B	complete sequence	Full Genome
NZ_CP009362.1	Staphylococcus aureus strain ATCC 25923	plasmid	pS1945	complete sequence	Full Genome
NZ_CP007679.1	Staphylococcus aureus strain HUV05	plasmid	pHUV05-03	complete sequence	Full Genome
NZ_CP007678.1	Staphylococcus aureus strain HUV05	plasmid	pHUV05-02	complete sequence	Full Genome
NZ_CP007677.1	Staphylococcus aureus strain HUV05	plasmid	pHUV05-01	complete sequence	Full Genome
NZ_CP007675.1	Staphylococcus aureus strain CA15	plasmid	pCA15	complete sequence	Full Genome
NZ_CP007673.1	Staphylococcus aureus strain CA12	plasmid	pCA12	complete sequence	Full Genome
NZ_CP007671.1	Staphylococcus aureus strain M121	plasmid	pM121	complete sequence	Full Genome
NZ_CP007658.1	Staphylococcus aureus strain V2200	plasmid	pV2200	complete sequence	Full Genome
NZ_CP007500.1	Staphylococcus aureus strain 2395 USA500	plasmid	pUSA 500	complete sequence	Full Genome
NZ_CP007455.1	Staphylococcus aureus strain 502A isolate RN6607	plasmid	unnamed	complete sequence	Full Genome
CP013622.1	Staphylococcus aureus strain RIVM0677	plasmid	pRIVM0677	complete sequence	Full Genome
CP013623.1	Staphylococcus aureus strain RIVM4390	plasmid	pRIVM4390	complete sequence	Full Genome
CP013624.1	Staphylococcus aureus strain RIVM1076	plasmid	pRIVM1076	complete sequence	Full Genome
CP013625.1	Staphylococcus aureus strain RIVM4294	plasmid	pRIVM4294	complete sequence	Full Genome
CP013626.1	Staphylococcus aureus strain RIVM4296	plasmid	pRIVM4296	complete sequence	Full Genome
CP013627.1	Staphylococcus aureus strain RIVM1183	plasmid	pRIVM1183	complete sequence	Full Genome
CP013628.1	Staphylococcus aureus strain RIVM4293	plasmid	pRIVM4293	complete sequence	Full Genome
CP013629.1	Staphylococcus aureus strain RIVM4256	plasmid	pRIVM4256	complete sequence	Full Genome
CP013960.1	Staphylococcus aureus strain V605	plasmid	pV605	complete sequence	Full Genome
CP014063.1	Staphylococcus aureus strain FDAARGOS_159	plasmid	plasmid	complete sequence	Full Genome
CP014364.1	Staphylococcus aureus strain USA300-SUR1	plasmid	pUSA04-1-SUR1	complete sequence	Full Genome
CP014369.1	Staphylococcus aureus strain USA300-SUR3	plasmid	pUSA01-1-SUR3	complete sequence	Full Genome
CP014379.1	Staphylococcus aureus strain USA300-SUR5	plasmid	pUSA05-1-SUR5	complete sequence	Full Genome
CP014385.1	Staphylococcus aureus strain USA300-SUR7	plasmid	pUSA01-1-SUR7	complete sequence	Full Genome
CP014386.1	Staphylococcus aureus strain USA300-SUR7	plasmid	pUSA04-3-SUR7	complete sequence	Full Genome
CP017095.2	Staphylococcus aureus strain 2148.C01	plasmid	p2148.C01b	complete sequence	Full Genome
CP018767.1	Staphylococcus aureus strain UCI62	plasmid	pUCI62	complete sequence	Full Genome
CP025497.1	Staphylococcus aureus strain 3020.C01	plasmid	p3020.C01	complete sequence	Full Genome
CP029656.1	Staphylococcus aureus strain AR_0468	plasmid	unnamed1	complete sequence	Full Genome
CP029661.1	Staphylococcus aureus strain AR_0228	plasmid	unnamed1	complete sequence	Full Genome
CP029662.1	Staphylococcus aureus strain AR_0228	plasmid	unnamed2	complete sequence	Full Genome
CP029665.1	Staphylococcus aureus strain AR_0226	plasmid	unnamed1	complete sequence	Full Genome
CP029670.1	Staphylococcus aureus strain AR_0222	plasmid	unnamed1	complete sequence	Full Genome
CP029672.1	Staphylococcus aureus strain AR_0220	plasmid	unnamed1	complete sequence	Full Genome
EF537646.1	Staphylococcus aureus strain WBG4364	plasmid	pWBG1773	complete sequence	Full Genome
EU164802.1	Staphylococcus aureus strain KH28	plasmid	pKH28	complete sequence	Full Genome
EU170348.1	Staphylococcus aureus strain KH28	plasmid	pKH15	complete sequence	Full Genome
EU333812.1	Staphylococcus aureus strain JY11	plasmid	pKH18	complete sequence	Full Genome
EU350088.1	Staphylococcus aureus strain JY50	plasmid	pKH21	complete sequence	Full Genome
EU350089.1	Staphylococcus aureus strain JY37	plasmid	pKH19	complete sequence	Full Genome
EU350090.1	Staphylococcus aureus strain JY30	plasmid	pKH20	complete sequence	Full Genome
EU365621.1	Staphylococcus aureus strain JY10	plasmid	pKH16	complete sequence	Full Genome
EU365622.1	Staphylococcus aureus strain JH22	plasmid	pKH17	complete sequence	Full Genome
EU366902.1	Staphylococcus aureus	plasmid	pV030-8	complete sequence	Full Genome
FJ207465.1	Staphylococcus aureus	plasmid	pVGA	complete sequence	Full Genome
FN806792.1	Staphylococcus aureus isolated from swine with MRSA isolate E49	plasmid	pCPS49	complete sequence	Full Genome
GQ900377.1	Staphylococcus aureus	plasmid	SAP012A	complete sequence	Full Genome
GQ900378.1	Staphylococcus aureus	plasmid	pI258	complete sequence	Full Genome
GQ900379.1	Staphylococcus aureus	plasmid	SAP014A	complete sequence	Full Genome
GQ900380.1	Staphylococcus aureus	plasmid	SAP015A	complete sequence	Full Genome
GQ900382.1	Staphylococcus aureus	plasmid	SAP017A	complete sequence	Full Genome
GQ900385.1	Staphylococcus aureus	plasmid	SAP019A	complete sequence	Full Genome
GQ900387.1	Staphylococcus aureus	plasmid	pCM05	complete sequence	Full Genome
GQ900388.1	Staphylococcus aureus	plasmid	SAP027A	complete sequence	Full Genome
GQ900389.1	Staphylococcus aureus	plasmid	pWBG745	complete sequence	Full Genome
GQ900390.1	Staphylococcus aureus	plasmid	pWBG746	complete sequence	Full Genome
GQ900391.1	Staphylococcus aureus	plasmid	pWBG749	complete sequence	Full Genome
GQ900392.1	Staphylococcus aureus	plasmid	pWBG750	complete sequence	Full Genome
GQ900393.1	Staphylococcus aureus	plasmid	pWBG751	complete sequence	Full Genome
GQ900394.1	Staphylococcus aureus	plasmid	pWBG752	complete sequence	Full Genome
GQ900395.1	Staphylococcus aureus	plasmid	pWBG753	complete sequence	Full Genome
GQ900396.1	Staphylococcus aureus	plasmid	pWBG754	complete sequence	Full Genome
GQ900397.1	Staphylococcus aureus	plasmid	pWBG757	complete sequence	Full Genome
GQ900398.1	Staphylococcus aureus	plasmid	pWBG744	complete sequence	Full Genome
GQ900399.1	Staphylococcus aureus	plasmid	pWBG747	complete sequence	Full Genome
GQ900400.1	Staphylococcus aureus	plasmid	pWBG758	complete sequence	Full Genome
GQ900401.1	Staphylococcus aureus	plasmid	pWBG759	complete sequence	Full Genome
GQ900403.1	Staphylococcus aureus	plasmid	SAP046A	complete sequence	Full Genome
GQ900404.1	Staphylococcus aureus	plasmid	SAP046B	complete sequence	Full Genome
GQ900405.1	Staphylococcus aureus	plasmid	SAP047A	complete sequence	Full Genome
GQ900406.1	Staphylococcus aureus	plasmid	SAP048A	complete sequence	Full Genome
GQ900407.1	Staphylococcus aureus	plasmid	SAP049A	complete sequence	Full Genome
GQ900408.1	Staphylococcus aureus	plasmid	SAP049B	complete sequence	Full Genome
GQ900409.1	Staphylococcus aureus	plasmid	SAP050A	complete sequence	Full Genome
GQ900410.1	Staphylococcus aureus	plasmid	SAP051A	complete sequence	Full Genome
GQ900411.1	Staphylococcus aureus	plasmid	SAP051B	complete sequence	Full Genome
GQ900412.1	Staphylococcus aureus	plasmid	SAP052A	complete sequence	Full Genome
GQ900413.1	Staphylococcus aureus	plasmid	SAP053A	complete sequence	Full Genome
GQ900414.1	Staphylococcus aureus	plasmid	SAP055A	complete sequence	Full Genome
GQ900415.1	Staphylococcus aureus	plasmid	SAP057A	complete sequence	Full Genome
GQ900416.1	Staphylococcus aureus	plasmid	SAP060A	complete sequence	Full Genome
GQ900417.1	Staphylococcus aureus	plasmid	SAP060B	complete sequence	Full Genome
GQ900418.1	Staphylococcus aureus	plasmid	SAP063A	complete sequence	Full Genome
GQ900419.1	Staphylococcus aureus	plasmid	SAP064A	complete sequence	Full Genome
GQ900420.1	Staphylococcus aureus	plasmid	SAP065A	complete sequence	Full Genome
GQ900421.1	Staphylococcus aureus	plasmid	SAP068A	complete sequence	Full Genome
GQ900422.1	Staphylococcus aureus	plasmid	SAP069A	complete sequence	Full Genome
GQ900423.1	Staphylococcus aureus	plasmid	SAP070A	complete sequence	Full Genome
GQ900424.1	Staphylococcus aureus	plasmid	SAP072A	complete sequence	Full Genome
GQ900425.1	Staphylococcus aureus	plasmid	SAP073A	complete sequence	Full Genome
GQ900426.1	Staphylococcus aureus	plasmid	SAP074A	complete sequence	Full Genome
GQ900427.1	Staphylococcus aureus	plasmid	SAP076A	complete sequence	Full Genome
GQ900428.1	Staphylococcus aureus	plasmid	SAP077A	complete sequence	Full Genome
GQ900429.1	Staphylococcus aureus	plasmid	SAP077B	complete sequence	Full Genome
GQ900430.1	Staphylococcus aureus	plasmid	SAP078A	complete sequence	Full Genome
GQ900431.1	Staphylococcus aureus	plasmid	SAP078B	complete sequence	Full Genome
GQ900432.1	Staphylococcus aureus	plasmid	SAP079A	complete sequence	Full Genome
GQ900433.1	Staphylococcus aureus	plasmid	SAP080A	complete sequence	Full Genome
GQ900434.1	Staphylococcus aureus	plasmid	SAP082A	complete sequence	Full Genome
GQ900436.1	Staphylococcus aureus	plasmid	SAP084A	complete sequence	Full Genome
GQ900437.1	Staphylococcus aureus	plasmid	SAP085A	complete sequence	Full Genome
GQ900438.1	Staphylococcus aureus	plasmid	SAP085B	complete sequence	Full Genome
GQ900439.1	Staphylococcus aureus	plasmid	SAP087A	complete sequence	Full Genome
GQ900440.1	Staphylococcus aureus	plasmid	SAP089A	complete sequence	Full Genome
GQ900441.1	Staphylococcus aureus	plasmid	SAP093A	complete sequence	Full Genome
GQ900442.1	Staphylococcus aureus	plasmid	SAP093B	complete sequence	Full Genome
GQ900443.1	Staphylococcus aureus	plasmid	SAP094A	complete sequence	Full Genome
GQ900444.1	Staphylococcus aureus	plasmid	pSK76	complete sequence	Full Genome
GQ900445.1	Staphylococcus aureus	plasmid	SAP095B	complete sequence	Full Genome
GQ900446.1	Staphylococcus aureus	plasmid	pSK62	complete sequence	Full Genome
GQ900447.1	Staphylococcus aureus	plasmid	pSK67	complete sequence	Full Genome
GQ900448.1	Staphylococcus aureus	plasmid	pSK156	complete sequence	Full Genome
GQ900449.1	Staphylococcus aureus	plasmid	SAP099B	complete sequence	Full Genome
GQ900467.1	Staphylococcus aureus	plasmid	pWBG763	complete sequence	Full Genome
GQ900468.1	Staphylococcus aureus	plasmid	pWBG764	complete sequence	Full Genome
GU562625.1	Staphylococcus aureus strain Ep5	plasmid	pUR3912	complete sequence	Full Genome
GU565967.1	Staphylococcus aureus	plasmid	pSK1	complete sequence	Full Genome
HE805623.2	Staphylococcus aureus subsp. aureus ST398 isolate C3912	plasmid	pUR3912	complete sequence	Full Genome
HG380317.1	Staphylococcus aureus isolate MRSA37	plasmid	Psws371	complete sequence	Full Genome
HG380318.1	Staphylococcus aureus isolate MRSA37	plasmid	pSWS372	complete sequence	Full Genome
J01764.1	Staphylococcus aureus	plasmid	pT181	complete sequence	Full Genome
JF968542.1	Staphylococcus aureus strain 9b	plasmid	p9b	complete sequence	Full Genome
JQ312422.1	Staphylococcus aureus strain C2355	plasmid	pUR2355	complete sequence	Full Genome
JQ619831.1	Staphylococcus aureus strain CH-91	plasmid	pCH91	complete sequence	Full Genome
JQ861958.1	Staphylococcus aureus strain C5425	plasmid	pUR5425	complete sequence	Full Genome
JQ861960.1	Staphylococcus aureus strain C4128	plasmid	pUR4128	complete sequence	Full Genome
JX898993.1	Staphylococcus aureus subsp. aureus strain SM52	plasmid	pSM52	complete sequence	Full Genome
KC206006.1	Staphylococcus aureus strain 004-737X	plasmid	pSA737	complete sequence	Full Genome
KC561137.1	Staphylococcus aureus strain 1	plasmid	pSA8589	complete sequence	Full Genome
KC895984.1	Staphylococcus aureus	plasmid	pDJ91S	complete sequence	Full Genome
KF471116.1	Staphylococcus aureus strain SA268	plasmid	pSA268	complete sequence	Full Genome
NZ_KF831355.1	Staphylococcus aureus strain A960649	plasmid	pBU108a	complete sequence	Full Genome
KF831356.1	Staphylococcus aureus strain A960649	plasmid	pBU108b	complete sequence	Full Genome
KF831357.1	Staphylococcus aureus strain A960649	plasmid	pBU108c	complete sequence	Full Genome
KJ756353.2	Staphylococcus aureus strain SM39	plasmid	pSM39	complete sequence	Full Genome
KJ922127.1	Staphylococcus aureus strain 417	plasmid	pLRSA417	complete sequence	Full Genome
KM281802.1	Staphylococcus aureus subsp. aureus strain ST20071176	plasmid	pT45	complete sequence	Full Genome
KM281803.1	Staphylococcus aureus subsp. aureus strain 11819-97	plasmid	pT49	complete sequence	Full Genome
KR270450.2	Staphylococcus aureus strain SM31	plasmid	pSM31	complete sequence	Full Genome
KR870311.1	Staphylococcus aureus strain SA0406	plasmid	pHSSA0406	complete sequence	Full Genome
KR870312.1	Staphylococcus aureus strain SA0409	plasmid	pHSSA0409	complete sequence	Full Genome
KR870313.1	Staphylococcus aureus strain SA1159	plasmid	pHSSA1159	complete sequence	Full Genome
KR870314.1	Staphylococcus aureus strain SA1278	plasmid	pHSSA1278	complete sequence	Full Genome
KT780704.1	Staphylococcus aureus subsp. aureus RN4220	plasmid	pRM27	complete sequence	Full Genome
KT780705.1	Staphylococcus aureus subsp. aureus RN4220	plasmid	pGO400	complete sequence	Full Genome
KU510528.1	Staphylococcus aureus strain M13/0401	plasmid	pSAM13-0401	complete sequence	Full Genome
KU521355.1	Staphylococcus aureus strain M12-0145	plasmid	pSAM12-0145	complete sequence	Full Genome
KX011076.1	Staphylococcus aureus strain SA7112	plasmid	pSA7112-1	complete sequence	Full Genome
KX086582.1	Staphylococcus aureus strain WBG1024	plasmid	pWBG637	complete sequence	Full Genome
KX149096.1	Staphylococcus aureus strain WG260	plasmid	pWBG4	complete sequence	Full Genome
KX149097.1	Staphylococcus aureus strain WBG7410	plasmid	pWBG707	complete sequence	Full Genome
KY436021.1	Staphylococcus aureus strain NRL 99/049	plasmid	pETB049	complete sequence	Full Genome
KY436022.1	Staphylococcus aureus strain NRL 03/459	plasmid	pETB459	complete sequence	Full Genome
KY436023.1	Staphylococcus aureus strain 11/608	plasmid	pETB608	complete sequence	Full Genome
KY436025.1	Staphylococcus aureus strain NRL 08/797	plasmid	pETB797	complete sequence	Full Genome
KY465818.1	Staphylococcus aureus strain CC1	plasmid	p140355	complete sequence	Full Genome
KY662247.1	Staphylococcus aureus strain BA01611	plasmid	pBA01611	complete sequence	Full Genome
M16217.1	Staphylococcus aureus	plasmid	pNS1	complete sequence	Full Genome
M19465.1	Staphylococcus aureus	plasmid	pUB110	complete sequence	Full Genome
M19652.1	Staphylococcus aureus strain T48	plasmid	pT48	complete sequence	Full Genome
MF101921.1	Staphylococcus aureus strain MRSA127_15	plasmid	pMRSA127_15	complete sequence	Full Genome
MF622050.1	Staphylococcus aureus strain ST6	plasmid	pSA564-fus	complete sequence	Full Genome
MF706324.1	Staphylococcus aureus strain 4185	plasmid	pRJ101	complete sequence	Full Genome
MH251946.1	Staphylococcus aureus subsp. aureus ECT-R 2 isolate Lancaster/2015/2	plasmid	pLUH01	complete sequence	Full Genome
MH251945.1	Staphylococcus aureus subsp. aureus ECT-R 2 isolate Lancaster/2015/1	plasmid	pLUH01	complete sequence	Full Genome
MH251947.1	Staphylococcus aureus subsp. aureus ECT-R 2 isolate Lancaster/2015/3	plasmid	pLUH01	complete sequence	Full Genome
NC_001763.1	Staphylococcus aureus	plasmid	J3358	complete sequence	Full Genome
NC_002013.1	Staphylococcus aureus	plasmid	pC194	complete sequence	Full Genome
NC_022610.1	Staphylococcus aureus subsp. aureus Z172	plasmid	pZ172-1	complete sequence	Full Genome
NC_022605.1	Staphylococcus aureus subsp. aureus Z172	plasmid	pZ172-2	complete sequence	Full Genome
NC_022228.1	Staphylococcus aureus subsp. aureus CN1	plasmid	unnamed2	complete sequence	Full Genome
NC_022126.1	Staphylococcus aureus subsp. aureus 55/2053	plasmid	unnamed	complete sequence	Full Genome
NC_021552.1	Staphylococcus aureus CA-347	plasmid	unnamed	complete sequence	Full Genome
NC_021060.1	Staphylococcus aureus M1	plasmid	pSK67-M1	complete sequence	Full Genome
NC_020567.1	Staphylococcus aureus subsp. aureus ST228	plasmid	pI6T6	complete sequence	Full Genome
NC_020565.1	Staphylococcus aureus subsp. aureus ST228	plasmid	pI3T3	complete sequence	Full Genome
NC_020539.1	Staphylococcus aureus subsp. aureus ST228	plasmid	pI8T7	complete sequence	Full Genome
NC_020538.1	Staphylococcus aureus subsp. aureus ST228	plasmid	pI7S6	complete sequence	Full Genome
NC_020535.1	Staphylococcus aureus subsp. aureus ST228	plasmid	pI5S5	complete sequence	Full Genome
NC_020534.1	Staphylococcus aureus subsp. aureus ST228	plasmid	pI4T8	complete sequence	Full Genome
NC_020531.1	Staphylococcus aureus subsp. aureus ST228	plasmid	pI2T2	complete sequence	Full Genome
NC_019150.1	Staphylococcus aureus	plasmid	p18805-P03	complete sequence	Full Genome
NC_002129.1	Staphylococcus aureus	plasmid	pC221	complete sequence	Full Genome
NC_003265.1	Staphylococcus aureus	plasmid	unnamed	complete sequence	Full Genome
NC_004562.1	Staphylococcus aureus	plasmid	pNVH01	complete sequence	Full Genome
NC_005011.1	Staphylococcus aureus	plasmid	pMW2	complete sequence	Full Genome
NC_005020.1	Staphylococcus aureus	plasmid	pKH3	complete sequence	Full Genome
NC_005564.1	Staphylococcus aureus	plasmid	pS194	complete sequence	Full Genome
NC_005565.1	Staphylococcus aureus	plasmid	pSN2	complete sequence	Full Genome
NC_005908.1	Staphylococcus aureus	plasmid	pE194	complete sequence	Full Genome
NC_005951.1	Staphylococcus aureus subsp. aureus MSSA476	plasmid	pSAS	complete sequence	Full Genome
NC_006629.2	Staphylococcus aureus subsp. aureus COL	plasmid	pT181	complete sequence	Full Genome
NC_006977.1	Staphylococcus aureus	plasmid	Pc22	complete sequence	Full Genome
NC_007209.1	Staphylococcus aureus	plasmid	pWBG73	complete sequence	Full Genome
NC_007791.1	Staphylococcus aureus subsp. aureus USA300_FPR3757	plasmid	pUSA02	complete sequence	Full Genome
NC_007792.1	Staphylococcus aureus subsp. aureus USA300_FPR3757	plasmid	pUSA03	complete sequence	Full Genome
NC_007928.1	Staphylococcus aureus	plasmid	pSA1308	complete sequence	Full Genome
NC_007931.1	Staphylococcus aureus	plasmid	pSA1379	complete sequence	Full Genome
NC_009477.1	Staphylococcus aureus subsp. aureus JH9	plasmid	pSJH901	complete sequence	Full Genome
NC_010063.1	Staphylococcus aureus subsp. aureus USA300_TCH1516	plasmid	pUSA300HOUMR	complete sequence	Full Genome
NC_010066.1	Staphylococcus aureus subsp. aureus USA300_TCH959	plasmid	pUSA300HOUMS	complete sequence	Full Genome
NC_010077.1	Staphylococcus aureus	plasmid	unnamed	complete sequence	Full Genome
NC_010111.1	Staphylococcus aureus	plasmid	pTZ4	complete sequence	Full Genome
NC_010419.1	Staphylococcus aureus	plasmid	pTZ2162	complete sequence	Full Genome
NC_010426.1	Staphylococcus aureus	plasmid	pKH13	complete sequence	Full Genome
NC_010687.1	Staphylococcus aureus	plasmid	pKH12	complete sequence	Full Genome
NC_012547.1	Staphylococcus aureus	plasmid	pGO1	complete sequence	Full Genome
NC_013034.2	Staphylococcus aureus subsp. aureus ST398	plasmid	pKKS825	complete sequence	Full Genome
NC_013375.2	Staphylococcus aureus SK6575	plasmid	SAP104A	complete sequence	Full Genome
NC_013376.2	Staphylococcus aureus SK6575	plasmid	SAP104B	complete sequence	Full Genome
NC_013451.1	Staphylococcus aureus subsp. aureus ED98	plasmid	pAVY	complete sequence	Full Genome
NC_013452.1	Staphylococcus aureus subsp. aureus ED98	plasmid	pT181	complete sequence	Full Genome
NC_013453.1	Staphylococcus aureus subsp. aureus ED98	plasmid	pAVX	complete sequence	Full Genome
NC_013550.1	Staphylococcus aureus subsp. aureus ST398	plasmid	pBORa53	complete sequence	Full Genome
NC_013653.1	Staphylococcus aureus	plasmid	pPR9	complete sequence	Full Genome
NC_013969.1	Staphylococcus aureus	plasmid	pDLK3	complete sequence	Full Genome
NC_014156.1	Staphylococcus aureus subsp. aureus ST398	plasmid	pKKS627	complete sequence	Full Genome
NC_017339.1	Staphylococcus aureus subsp. aureus JKD6159	plasmid	pSaa6159	complete sequence	Full Genome
NC_017344.1	Staphylococcus aureus subsp. aureus ECT-R 2	plasmid	pLUH02	complete sequence	Full Genome
NC_017345.1	Staphylococcus aureus subsp. aureus TCH60	plasmid	unnamed	complete sequence	Full Genome
NC_017346.1	Staphylococcus aureus subsp. aureus ECT-R 2	plasmid	pLUH01	complete sequence	Full Genome
NC_017348.1	Staphylococcus aureus subsp. aureus LGA251	plasmid	pLGA251	complete sequence	Full Genome
NC_018956.1	Staphylococcus aureus	plasmid	p18806-P03	complete sequence	Full Genome
NC_018958.1	Staphylococcus aureus	plasmid	p18807-P01	complete sequence	Full Genome
NC_018959.1	Staphylococcus aureus	plasmid	p18808-P03	complete sequence	Full Genome
NC_018960.1	Staphylococcus aureus	plasmid	p18808-P01	complete sequence	Full Genome
NC_018963.1	Staphylococcus aureus	plasmid	p18810-P03	complete sequence	Full Genome
NC_018968.1	Staphylococcus aureus	plasmid	p18809-P04	complete sequence	Full Genome
NC_018975.1	Staphylococcus aureus	plasmid	p18811-P01	complete sequence	Full Genome
NC_019139.1	Staphylococcus aureus	plasmid	pDLK1	complete sequence	Full Genome
NC_019141.1	Staphylococcus aureus	plasmid	pCPS32	complete sequence	Full Genome
NC_019144.1	Staphylococcus aureus	plasmid	pMSA16	complete sequence	Full Genome
NC_019148.1	Staphylococcus aureus PM1	plasmid	pPM1	complete sequence	Full Genome
NC_019149.1	Staphylococcus aureus	plasmid	pKKS49	complete sequence	Full Genome
GQ900445.1	Staphylococcus aureus	plasmid	SAP095B	complete sequence	Full Genome
AM990993.1	Staphylococcus aureus subsp. aureus ST398	plasmid	pS0385-1	complete sequence	Full Genome
AM990994.1	Staphylococcus aureus subsp. aureus ST399	plasmid	pS0385-2	complete sequence	Full Genome
NC_010419.1	Staphylococcus aureus	plasmid	pTZ2162	complete sequence	Full Genome
HM211303.1	Staphylococcus aureus strain BA4	Staphylococcal Pathogenicity Island SaPI	SaPIbov4	complete sequence	Full Genome
AF217235.1	Staphylococcus aureus	Staphylococcal Pathogenicity Island SaPI	SaPIbov	complete sequence	Full Genome
AY220730.1	Staphylococcus aureus V329	Staphylococcal Pathogenicity Island SaPI	SaPIbov2	complete sequence	Full Genome
NC_009130.1	Staphylococcus aureus sp. 693-2	plasmid	pLEW6932	complete sequence	Full Genome
NC_002774.1	Staphylococcus aureus subsp. aureus Mu50	plasmid	VRSAp	complete sequence	Full Genome
FN433597.1	Staphylococcus aureus subsp. aureus TW20	plasmid	Ptw20_1	complete sequence	Full Genome
AJ296103.1	Staphylococcus aureus gene for replication protein and smr gene	plasmid	repNVH99	complete sequence	Full Genome
AY541446.1	Staphylococcus aureus lincomycin resistance protein LinAlinA and replication rep gene	plasmid	pBMSa1	complete sequence	Full Genome
AY048756.1	Staphylococcus aureus C55	plasmid	pC55s	complete sequence	Full Genome
AF447813.1	Staphylococcus aureus MobC-like protein	plasmid	pRJ9	complete sequence	Full Genome
M17990.1	Staphylococcus aureus strain RN451	plasmid	pE5	complete sequence	Full Genome
AM990995.1	Staphylococcus aureus subsp. aureus ST398	plasmid	pS0385-3	complete sequence	Full Genome
FN433598.1	Staphylococcus aureus subsp. aureus TW20	plasmid	pTW20_2	complete sequence	Full Genome
AF053772.1	Staphylococcus aureus	plasmid	pSK23	complete sequence	Full Genome
AB057421.1	Staphylococcus aureus IS256	plasmid	ORF genes	complete sequence	Full Genome
NC_017333_P1	Staphylococcus aureus NC_017333	Pathogenicity Island	SaPI-S0385	complete sequence	482920-493273
NC_017337_P2	Staphylococcus aureus subsp aureus ED133	Pathogenicity Island	SaPIov1	complete genome	434650-448691
U93688.2	Staphylococcus aureus	transposon	Tn557	Complete cds	Full Genome
NC_017337_P5	Staphylococcus aureus subsp. aureus ED133	Staphylococcal Pathogenicity Island SaPI	SaPIov2	complete genome	2095833-2110059
EF010993.1	Staphylococcus aureus strain RN3984	Staphylococcal Pathogenicity Island SaPI	SaPI2	complete sequence	Full Genome
AF410775.1	Staphylococcus aureus	Staphylococcal Pathogenicity Island SaPI	SaPI3	complete sequence	Full Genome
AF077865.1	Staphylococcus aureus	Staphylococcal Pathogenicity Island SaPI	SaPI4 ear gene	Complete cds	Full Genome
NC_002952_P1	Staphylococcus aureus subsp. aureus MRSA252	Staphylococcal Pathogenicity Island SaPI	SaPI4	complete genome	409098-423491
NC_007793_P2	Staphylococcus aureus subsp. aureus USA300_FPR3757	Staphylococcal Pathogenicity Island SaPI	SaPI5	complete genome	881837-895129
JN689383.1	Staphylococcus aureus strain 68111	Staphylococcal Pathogenicity Island SaPI	SaPI68111	complete sequence	Full Genome
NC_013450_P1	Staphylococcus aureus subsp. aureus ED98	Staphylococcal Pathogenicity Island SaPI	SaPIAv	complete genome	829746-846675
NC_007622_P1	Staphylococcus aureus RF122	Staphylococcal Pathogenicity Island SaPI	SaPIbov	complete genome	388732-404695
NC_007622_P2	Staphylococcus aureus RF122	Staphylococcal Pathogenicity Island SaPI	SaPIbov2 partial duplication of SaPIbov	complete genome	2020407-2038340
NC_002951_P2	Staphylococcus aureus subsp. aureus COL	PAI	vSa1	complete genome	903491-918806
NC_002758_P2	Staphylococcus aureus subsp. aureus Mu50	PAI	vSa3 previously designated SaGIm	complete genome	867990-882641
NC_003923_P2	Staphylococcus aureus subsp. aureus MW2	PAI	vSa3	complete genome	839705-853484
NC_002951_P5	Staphylococcus aureus subsp. aureus COL	PAI	vSa4	complete genome	2073219-2075929
NC_002758_P7	Staphylococcus aureus subsp. aureus Mu50	PAI	vSa4 previously designated as SaPIm1	complete genome	2133592-2148702
NC_003923_P7	Staphylococcus aureus subsp. aureus MW2	PAI	vSa4	complete genome	2098129-2100838
NC_002745_P5	Staphylococcus aureus subsp. aureus N315	PAI	vSa4 previously designated as SaPIn1	complete genome	2057159-2072272
NC_022226_P1	Staphylococcus aureus subsp. aureus CN1	PAI	vSa4_alpha	complete genome	408323-443598
NC_022226_P3	Staphylococcus aureus subsp. aureus CN1	PAI	vSa_beta	complete genome	1811983-1834054
NC_022226_P2	Staphylococcus aureus subsp. aureus CN1	PAI	vSa_gamma	complete genome	1101541-1123254
NC_007793_P1	Staphylococcus aureus subsp. aureus USA300_FPR3757	PAI	vSa_alpha	complete genome	444066-473470
NC_007793_P5	Staphylococcus aureus subsp. aureus USA300_FPR3757	PAI	vSa_beta	complete genome	1924933-1959231
NC_007793_P3	Staphylococcus aureus subsp. aureus USA300_FPR3757	PAI	vSa_gamma	complete genome	1149668-1169542
NC_016941_P1	Staphylococcus aureus subsp. aureus MSHR1132	PAI	vSa_alpha	complete genome	415890-446479
NC_016941_P2	Staphylococcus aureus subsp. aureus MSHR1132	PAI	vSa_beta	complete genome	1823585-1851769
NC_009641_P1	Staphylococcus aureus subsp. aureus str. Newman	PAI	vSa_alpha	complete genome	429442-463066
NC_002951_P1	Staphylococcus aureus subsp. aureus COL	PAI	vSa_alpha	complete genome	465421-489726
NC_002951_P4	Staphylococcus aureus subsp. aureus COL	PAI	vSa_beta	complete genome	1902466-1940716
NC_002951_P3	Staphylococcus aureus subsp. aureus COL	PAI	vSa_gamma	complete genome	1173206-1193361
NC_002952_P2	Staphylococcus aureus subsp. aureus MRSA252	PAI	vSa_alpha	complete genome	448957-491702
NC_002952_P3	Staphylococcus aureus subsp. aureus MRSA252	PAI	vSa_beta	complete genome	1975037-1989966
NC_002951_P3	Staphylococcus aureus subsp. aureus COL	PAI	vSa_gamma	complete genome	1173206-1193361
NC_002953_P1	Staphylococcus aureus subsp. aureus MSSA476	PAI	vSa_alpha	complete genome	423580-467769
NC_002953_P2	Staphylococcus aureus subsp. aureus MSSA476	PAI	vSa_beta	complete genome	1873034-1887694
NC_002758_P1	Staphylococcus aureus subsp. aureus Mu50	PAI	vSa_alpha previously designated SaPIm2	complete genome	4161917-491331
NC_002758_P5	Staphylococcus aureus subsp. aureus Mu50	PAI	vSa_beta previously designated SaPIm3	complete genome	1933762-1960387
NC_002758_P4	Staphylococcus aureus subsp. aureus Mu50	PAI	vSa_gamma	complete genome	1208563-1228595
NC_003923_P1	Staphylococcus aureus subsp. aureus MW2	PAI	vSa_alpha	complete genome	416307-450787
NC_003923_P5	Staphylococcus aureus subsp. aureus MW2	PAI	vSa_beta	complete genome	1893263-1924539
NC_003923_P3	Staphylococcus aureus subsp. aureus MW2	PAI	vSa_gamma	complete genome	1133469-1153549
NC_002745_P1	Staphylococcus aureus	PAI	vSa_alpha previously designated SaPIn2	complete genome	Full Genome
NC_002745_P3	Staphylococcus aureus	PAI	vSa_beta previously designated SaPIn3	complete genome	Full Genome
NC_002745_P2	Staphylococcus aureus subsp. aureus N315	PAI	vSa_gamma	complete genome	1132235-1153775
NC_017337_P1	Staphylococcus aureus subsp aureus ED133	Bacteriophage	φSaov1	complete genome	321155-366548
NC_002758_P3	Staphylococcus aureus subsp. aureus Mu50	Bacteriophage	φSa1	complete genome	917507-961585
NC_017337_P3	Staphylococcus aureus subsp. aureus ED133	Bacteriophage	φSaov2	complete genome	1107930-1146537
NC_007793_P4	Staphylococcus aureus subsp. aureus USA300_FPR3757	Bacteriophage	φSa2USA	complete genome	1545912-1594007
NC_003923_P4	Staphylococcus aureus subsp. aureus MW2	Bacteriophage	φSa2	complete genome	1529381-1574930
NC_022226_P4	Staphylococcus aureus subsp. aureus CN1	Bacteriophage	φSa3	complete genome	1975916-2017890
NC_017337_P4	Staphylococcus aureus subsp. aureus ED133	Bacteriophage	φSaov3	complete genome	1975486-2018436
NC_007793_P6	Staphylococcus aureus subsp. aureus USA300_FPR3757	Bacteriophage	φSa3	complete genome	2084615-2127649
NC_007793_P7	Staphylococcus aureus subsp. aureus USA300_FPR3757	Bacteriophage	φSa3USA	complete genome	2084658-2127601
NC_002758_P6	Staphylococcus aureus subsp. aureus Mu50	Bacteriophage	φSa3	complete genome	2082904-2126991
NC_003923_P6	Staphylococcus aureus subsp. aureus MW2	Bacteriophage	φSa3	complete genome	2046033-2089630
NC_002745_P4	Staphylococcus aureus subsp. aureus N315	Bacteriophage	φSa3	complete genome	2005149-2050401
NC_002953_R1	Staphylococcus aureus subsp. aureus MSSA476	Staphylococcal casette chromosome 476	SCC476	complete genome	34150-63631
U10927.2	Staphylococcus aureus M	Type I Capsular Polysaccharide biosynthesis	Gene Cluster	complete sequence	Full Genome
AB038513.1	Staphylococcus aureus strain 85/2082	SRImec and SCCmec	SRImec-III and SCCmecIII	complete genome	Full Genome
AB033763.2	Staphylococcus aureus strain NCTC10442	Type-I SCCmec	Type-I	complete genome	Full Genome
NC_002951_R1	Staphylococcus aureus subsp. aureus COL	Type-I SCCmec	Type-I	complete genome	34372-67344
D86934.2	Staphylococcus aureus strain N315	Type-II SCCmec	Type-II	complete genome	Full Genome
NC_002952_R1	Staphylococcus aureus subsp. aureus MRSA252	Type-II SCCmec	Type-II	complete genome	33660-92858
NC_002758_R1	Staphylococcus aureus subsp. aureus Mu50	Type-II SCCmec	Type-II	complete genome	33693-89386
NC_002745_R1	Staphylococcus aureus subsp. aureus N315	Type-II SCCmec	Type-II	complete genome	34454-87093
AB435014.1	Staphylococcus aureus strain JCSC6826	Type-II SCCmec	Type-II.5	complete genome	Full Genome
AB037671.1	Staphylococcus aureus strain 85/2082	Type-III SCCmec	Type-III	complete genome	Full Genome
AB047088.2	Staphylococcus aureus strain 85/3907	Type-III SCCmec	Left Extremity of Type-III SCCmec	complete genome	Full Genome
NC_016941_R1	Staphylococcus aureus subsp. aureus MSHR1132	Type-IVa SCCmec	Type-IVa SCCmec	complete genome	34077-58267
NC_007793_R1	Staphylococcus aureus subsp. aureus USA300_FPR3757	Type-IV SCCmec	Type-IV SCCmec	complete genome	34173-57609
NC_003923_R1	Staphylococcus aureus subsp. aureus MW2	Type-IV SCCmec	Type-IV SCCmec	complete genome	34490-57974
AB063172.2	Staphylococcus aureus strain CA05JCSC1968	Type-IV.1 SCCmec	Type-IV.1 SCCmec	complete genome	Full Genome
AB063173.1	Staphylococcus aureus strain JCSC19788/6-3P	Type-IV.2 SCCmec	Type-IV.2 SCCmec	complete genome	Full Genome
AB096217.1	Staphylococcus aureus strain 81/108MR108	Type-IV.3 SCCmec	Type-IV.3 SCCmec	complete genome	Full Genome
AB121219.1	Staphylococcus aureus strain JCSC3624WIS	Type-V SCCmec	Type-V SCCmec	complete genome	Full Genome
NC_017333_R1	Staphylococcus aureus subsp. aureus ST398	Type-V SCCmec	Type-V SCCmec	complete genome	34531-74238
AB462393.1	Staphylococcus aureus subsp. aureus USA300_FPR3757	Type-VII SCCmec	Type-VII SCCmec	complete genome	Full Genome
NC_002486.1	Staphylococcus prophage φPV83	φPV83	φPV83	complete genome	Full Genome
NC_017349_R1	Staphylococcus aureus subsp. aureus LGA251	Type-XI SCCmec	Type-XI SCCmec	complete genome	34402-63808

## Sheet: Table S7
Supplementary Table S7: Siphovirus Phages for comparison to φSabovST1
Accession ID	MGE
NC_004617.1	φ13
KY653125.1	φIME1346
KX232515.1	φAJ2017
NC_012784.1	φPVL-CN125
NC_008689.1	φPVL108
NC_009761.3	φtp310-1
NC_009763.3	φtp-310-3
NC_002321.1	φPVL
NC_021773.2	φJS01
MH401415.1	φSA537
MH384260.1	φSA780
NC_002486.1	φPV83
NC_017337_P4	φSaov3

## Sheet: Table S8
Supplementary Table S8: Bovine S. aureus ST1 International Isolates used for phage investigation
Sample Accession	Country	Collection Year	Continent	Study Accession	φSaov3 Query Coverage	φSaov3 Query Identity	φSabovST1 Query Coverage	φSabovST1 Query Identity
ERR10212081	Sweden	1991	Europe	PRJEB56111	Missing	Missing	Missing	Missing
ERR10212087	Sweden	1991	Europe	PRJEB56111	Missing	Missing	Missing	Missing
ERR10212096	Sweden	1991	Europe	PRJEB56111	Missing	Missing	Missing	Missing
ERR10212246	Germany	1991	Europe	PRJEB56111	Missing	Missing	Missing	Missing
ERR10212304	Australia	2013	Oceania	PRJEB56111	Missing	Missing	Missing	Missing
ERR10212432	Australia	2013	Oceania	PRJEB56111	Missing	Missing	Missing	Missing
ERR10212433	Australia	2013	Oceania	PRJEB56111	Missing	Missing	Missing	Missing
ERR10212468	Australia	2013	Oceania	PRJEB56111	60	98.5	74.34	99.98
ERR10212469	Australia	2013	Oceania	PRJEB56111	Missing	Missing	Missing	Missing
ERR10212591	Brazil	2014	South America	PRJEB56111	Missing	Missing	Missing	Missing
ERR10212593	Brazil	2015	South America	PRJEB56111	Missing	Missing	Missing	Missing
ERR10212595	Brazil	2015	South America	PRJEB56111	Missing	Missing	Missing	Missing
ERR10212596	Brazil	2015	South America	PRJEB56111	Missing	Missing	Missing	Missing
ERR10212597	Brazil	2015	South America	PRJEB56111	Missing	Missing	Missing	Missing
ERR10212600	Brazil	2015	South America	PRJEB56111	Missing	Missing	Missing	Missing
ERR10212602	Brazil	2015	South America	PRJEB56111	62.75	98	71.12	98.09
ERR10212606	Brazil	2015	South America	PRJEB56111	62.75	98.05	71.12	98.13
ERR10212607	Brazil	2015	South America	PRJEB56111	Missing	Missing	Missing	Missing
ERR10212608	Brazil	2015	South America	PRJEB56111	Missing	Missing	Missing	Missing
ERR10212609	Brazil	2015	South America	PRJEB56111	Missing	Missing	Missing	Missing
ERR10212612	Brazil	2014	South America	PRJEB56111	Missing	Missing	Missing	Missing
ERR10212614	Brazil	2015	South America	PRJEB56111	Missing	Missing	Missing	Missing
ERR10212616	Brazil	2015	South America	PRJEB56111	62.75	98.05	71.12	98.13
ERR10212618	Brazil	2015	South America	PRJEB56111	62.75	98	71.12	98.09
ERR10212619	Brazil	2015	South America	PRJEB56111	Missing	Missing	Missing	Missing
ERR10212621	Brazil	2015	South America	PRJEB56111	Missing	Missing	Missing	Missing
ERR10212623	Brazil	2015	South America	PRJEB56111	Missing	Missing	Missing	Missing
ERR10212625	Brazil	2015	South America	PRJEB56111	62.75	98.05	71.12	98.13
ERR10212632	Brazil	2015	South America	PRJEB56111	Missing	Missing	Missing	Missing
ERR10212635	Brazil	2014	South America	PRJEB56111	Missing	Missing	Missing	Missing
ERR10212639	Brazil	2015	South America	PRJEB56111	Missing	Missing	Missing	Missing
ERR10212642	Brazil	2015	South America	PRJEB56111	Missing	Missing	Missing	Missing
ERR10212643	Brazil	2015	South America	PRJEB56111	Missing	Missing	Missing	Missing
ERR10212650	Brazil	2014	South America	PRJEB56111	Missing	Missing	Missing	Missing
ERR10212675	Brazil	2014	South America	PRJEB56111	Missing	Missing	Missing	Missing
ERR10212678	Brazil	2014	South America	PRJEB56111	Missing	Missing	Missing	Missing
ERR10212682	Brazil	2014	South America	PRJEB56111	Missing	Missing	Missing	Missing
ERR10212710	Ireland	2010	Europe	PRJEB56111	Missing	Missing	Missing	Missing
ERR10212728	Ireland	2010	Europe	PRJEB56111	Missing	Missing	Missing	Missing
ERR10212886	South Korea	2012	Asia	PRJEB56111	Missing	Missing	Missing	Missing
ERR10212904	South Korea	2012	Asia	PRJEB56111	Missing	Missing	Missing	Missing
ERR10212911	South Korea	2012	Asia	PRJEB56111	Missing	Missing	Missing	Missing
ERR10212912	South Korea	2012	Asia	PRJEB56111	Missing	Missing	Missing	Missing
ERR10212932	South Korea	2011	Asia	PRJEB56111	Missing	Missing	Missing	Missing
ERR10212939	South Korea	2011	Asia	PRJEB56111	Missing	Missing	Missing	Missing
ERR10212940	South Korea	2011	Asia	PRJEB56111	Missing	Missing	Missing	Missing
ERR10212959	South Korea	2010	Asia	PRJEB56111	Missing	Missing	Missing	Missing
ERR10212965	South Korea	2010	Asia	PRJEB56111	Missing	Missing	Missing	Missing
ERR10212969	South Korea	2010	Asia	PRJEB56111	Missing	Missing	Missing	Missing
ERR10212971	South Korea	2010	Asia	PRJEB56111	Missing	Missing	Missing	Missing
ERR10212988	South Korea	2010	Asia	PRJEB56111	Missing	Missing	Missing	Missing
ERR10212989	South Korea	2010	Asia	PRJEB56111	Missing	Missing	Missing	Missing
ERR10213005	South Korea	2011	Asia	PRJEB56111	Missing	Missing	Missing	Missing
ERR10213051	South Korea	2012	Asia	PRJEB56111	Missing	Missing	Missing	Missing
ERR10213089	South Korea	2012	Asia	PRJEB56111	Missing	Missing	Missing	Missing
ERR10213090	South Korea	2012	Asia	PRJEB56111	Missing	Missing	Missing	Missing
ERR10213091	South Korea	2012	Asia	PRJEB56111	Missing	Missing	Missing	Missing
ERR10213121	Argentina	2011	South America	PRJEB56111	62.75	97.99	63.7	97.8
ERR10213122	Argentina	2011	South America	PRJEB56111	62.75	97.99	65.75	97.79
ERR10213127	Argentina	2011	South America	PRJEB56111	62.75	97.99	63.7	97.8
ERR10213128	Argentina	2011	South America	PRJEB56111	Missing	Missing	Missing	Missing
ERR10213130	Argentina	1994	South America	PRJEB56111	Missing	Missing	Missing	Missing
ERR10213131	Argentina	1994	South America	PRJEB56111	Missing	Missing	Missing	Missing
ERR10213132	Argentina	1994	South America	PRJEB56111	Missing	Missing	Missing	Missing
ERR10213176	Argentina	1991	South America	PRJEB56111	Missing	Missing	Missing	Missing
ERR10213181	Argentina	1992	South America	PRJEB56111	Missing	Missing	Missing	Missing
ERR10213182	Argentina	1992	South America	PRJEB56111	Missing	Missing	Missing	Missing
ERR10213220	Malaysia	2012	Asia	PRJEB56111	62.74	98.53	73.94	99.94
ERR10213225	Malaysia	2012	Asia	PRJEB56111	62.74	98.59	100	99.99
ERR10213226	Malaysia	2012	Asia	PRJEB56111	62.74	98.59	100	99.99
ERR10213227	Malaysia	2012	Asia	PRJEB56111	62.74	98.53	73.94	99.94
ERR10213258	Malaysia	2012	Asia	PRJEB56111	60.93	98.64	68.9	99.99
ERR175892	United Kingdom	2012	Europe	PRJEB2655	Missing	Missing	Missing	Missing
ERR211686	United Kingdom	2012	Europe	PRJEB2655	Missing	Missing	Missing	Missing
ERR2505685	Norway	2001	Europe	PRJEB20741	Missing	Missing	Missing	Missing
ERR387105	United Kingdom	2012	Europe	PRJEB2655	Missing	Missing	Missing	Missing
FDSW202458576	Ireland	2019	Europe	Orla Keane	62.74	98.59	100	99.99
FDSW202458577	Ireland	2019	Europe	Orla Keane	62.74	98.59	100	99.99
FDSW202458578	Ireland	2019	Europe	Orla Keane	62.74	98.59	100	99.99
FDSW202458579	Ireland	2019	Europe	Orla Keane	62.74	98.59	100	99.99
FDSW202458580	Ireland	2019	Europe	Orla Keane	62.74	98.59	100	99.99
GCA_001469015	Brazil	2014	South America	PRJNA298488	Missing	Missing	Missing	Missing
GCA_001680935	Australia	2012	Oceania	PRJNA323745	Missing	Missing	Missing	Missing
GCA_001681155	Australia	2014	Oceania	PRJNA323745	Missing	Missing	Missing	Missing
SAMEA1067955	Norway	2001	Europe	PRJEB20741	Missing	Missing	Missing	Missing
SAMEA1068070	USA	1987	North America	PRJEB20741	Missing	Missing	Missing	Missing
SAMEA1068071	Norway	2001	Europe	PRJEB20741	Missing	Missing	Missing	Missing
SAMEA1708664	United Kingdom	2012	Europe	PRJEB2655	Missing	Missing	Missing	Missing
SAMEA1708910	United Kingdom	2012	Europe	PRJEB2655	Missing	Missing	Missing	Missing
SAMN07780788	Denmark	2016	Europe	PRJNA414029	Missing	Missing	Missing	Missing
SAMN07780791	Denmark	2016	Europe	PRJNA414029	Missing	Missing	Missing	Missing
SAMN07780892	Denmark	2016	Europe	PRJNA414029	Missing	Missing	Missing	Missing
SAMN07780893	Denmark	2016	Europe	PRJNA414029	Missing	Missing	Missing	Missing
SAMN12735218	Norway	2016	Europe	PRJNA565340	Missing	Missing	Missing	Missing
SAMN12735219	Norway	2016	Europe	PRJNA565340	Missing	Missing	Missing	Missing
SAMN19114509	Norway	2016	Europe	PRJNA609060	Missing	Missing	Missing	Missing
SAMN21888057	Rwanda	2017	Africa	PRJNA767102	Missing	Missing	Missing	Missing
SAMN21888059	Rwanda	2017	Africa	PRJNA767102	Missing	Missing	Missing	Missing

## Sheet: Table S9
Supplementary Table S9: New Zealand Isolates removed from temporal analysis due to deviations from the TempEst regression line
Isolate	Host	Clade
21MR0385_S69	Human	Clade 1.1
21MR0468_S65	Human	Clade 1.1
21MR0935_S18	Human	Clade 1.1
ERR10438786	Human	Clade 1.1
ERR10438787	Human	Clade 1.1
ERR1201311	Human	Clade 1.1
ERR1201312	Human	Clade 1.1
ERR1201313	Human	Clade 1.1
ERR1201314	Human	Clade 1.1
ERR1201315	Human	Clade 1.1
H1077_S296	Human	Clade 1.1
H1820_S687	Human	Clade 1.1
H4498_S333	Human	Clade 1.1
H5497_S381	Human	Clade 1.1
H5731_S350	Human	Clade 1.1
SRR12701080	Human	Clade 1.1
SRR20727537	Bovine	Clade 1.2
SRR5714657	Human	Clade 1.1
SRR5714674	Human	Clade 1.1
SRR5714679	Human	Clade 1.4
SRR5714680	Human	Clade 1.1
SRR5714681	Human	Clade 1.3
SRR5714683	Human	Clade 1.4
SRR6332089	Human	Clade 1.1
SRR6332090	Human	Clade 1.1
SRR6332092	Human	Clade 1.1
SRR6332093	Human	Clade 1.1
SRR6332094	Human	Clade 1.1
SRR6332097	Human	Clade 1.1
SRR6332099	Human	Clade 1.1
SRR6332103	Human	Clade 1.1
SRR6332104	Human	Clade 1.1
SRR6332105	Human	Clade 1.1
SRR6332107	Human	Clade 1.1
SRR6332108	Human	Clade 1.1
SRR6332110	Human	Clade 1.1
SRR6332112	Human	Clade 1.1
SRR6332116	Human	Clade 1.1
SRR6332119	Human	Clade 1.1
SRR6332125	Human	Clade 1.1
SRR6332128	Human	Clade 1.1
SRR6332129	Human	Clade 1.1
SRR6332132	Human	Clade 1.1
SRR6332133	Human	Clade 1.1
SRR6332135	Human	Clade 1.1
SRR6332136	Human	Clade 1.1
SRR6332138	Human	Clade 1.1
SRR6332141	Human	Clade 1.1
SRR6332145	Human	Clade 1.1
SRR6332147	Human	Clade 1.1
SRR6332149	Human	Clade 1.1
SRR6332151	Human	Clade 1.1
SRR6332152	Human	Clade 1.4
SRR6332153	Human	Clade 1.1
SRR6332154	Human	Clade 1.4
SRR6332155	Human	Clade 1.1
SRR6332157	Human	Clade 1.1
SRR6332159	Human	Clade 1.1
SRR6332163	Human	Clade 1.1
SRR6332166	Human	Clade 1.1
SRR6332172	Human	Clade 1.3
SRR6332176	Human	Clade 1.1
SRR6332178	Human	Clade 1.1
SRR6332179	Human	Clade 1.1
SRR6332180	Human	Clade 1.1
SRR6332182	Human	Clade 1.1
SRR6332187	Human	Clade 1.1
SRR6332191	Human	Clade 1.1
SRR6332194	Human	Clade 1.1
SRR6332196	Human	Clade 1.1
SRR6332197	Human	Clade 1.1
SRR6332198	Human	Clade 1.1
SRR20727482	Bovine	Clade 1.2
SRR20727485	Bovine	Clade 1.2
SRR20727487	Bovine	Clade 1.2
SRR20727493	Bovine	Clade 1.2
SRR20727495	Bovine	Clade 1.2
SRR20727499	Bovine	Clade 1.2
AB219	Bovine	Clade 2
AB221	Bovine	Clade 2
AB228	Bovine	Clade 2
B1436_S238	Bovine	Clade 2
B1482_S265	Bovine	Clade 2
B1735_S726	Bovine	Clade 2
B310_S123	Bovine	Clade 2
B824_S728	Bovine	Clade 2
LIC176_S364	Bovine	Clade 2
SRR20727446	Bovine	Clade 2
SRR20727510	Bovine	Clade 2
SRR20727511	Bovine	Clade 2
SRR20727515	Bovine	Clade 2
SRR20727516	Bovine	Clade 2
SRR20727517	Bovine	Clade 2
SRR20727519	Bovine	Clade 2
SRR20727535	Bovine	Clade 2
SRR20727551	Bovine	Clade 2
SRR20727562	Bovine	Clade 2
SRR20727566	Bovine	Clade 2
SRR20727574	Bovine	Clade 2
SRR20727590	Bovine	Clade 2
SRR20727595	Bovine	Clade 2
SRR20727612	Bovine	Clade 2
SRR20727613	Bovine	Clade 2
SRR20727615	Bovine	Clade 2
SRR20727620	Bovine	Clade 2
SRR20727621	Bovine	Clade 2
SRR20727622	Bovine	Clade 2

[truncated: 11 more sheets: Table S10, Table S11, Table S12, Table S13, Table S14, Table S15, Table S16, Table S17, Table S18, Table S19, Table S20]
